# Supplementary material for: 4-Ferrocenyl-1-methyl-3-benzoyl­spiro­[pyrrolidine-2,11′-indeno­[1,2-b]quinoxaline]
Source: Acta Crystallogr Sect E Struct Rep Online. 2012 Nov 30;68(Pt 12):m1576–7. doi: 10.1107/S1600536812048349 (PMC3588807; doi:10.1107/S1600536812048349)
Supplement: Supplementary file 1 [file e-68-m1576-sup1.cif]

##############################################################################
#                                                                            #
# This CIF contains the data in a paper accepted for publication in          #
# Acta Crystallographica Section E. It conforms to the requirements of       #
# Notes for Authors for Acta Crystallographica Section E, and has been       #
# peer reviewed under the auspices of the IUCr Commission on Journals.       #
#                                                                            #
# Full details of the Crystallographic Information File format               #
# are given in the paper "The Crystallographic Information File (CIF):       #
# a New Standard Archive File for Crystallography" by S. R. Hall, F. H.      #
# Allen and I. D. Brown [Acta Cryst. (1991), A47, 655-685].                  #
#                                                                            #
# The current version of the core CIF dictionary is obtainable from          #
# ftp://ftp.iucr.org/pub/cif_core.dic.                                       #
#                                                                            #
# Software is freely available for graphical display of the structure(s)     #
# in this CIF. For information consult the CIF software page                 #
# http://www.iucr.org/resources/cif/software.                                #
#                                                                            #
# This file may be used for bona fide research purposes within the           #
# scientific community so long as proper attribution is given to the journal # 
# article from which it was obtained.                                        #
#                                                                            #
##############################################################################
data_global
_audit_creation_method     SHELXL-97
_journal_date_recd_electronic     2012-11-17
_journal_date_accepted     2012-11-25
_journal_name_full     'Acta Crystallographica, Section E'
_journal_year     2012
_journal_volume     68
_journal_issue     12
_journal_page_first     m1576
_journal_page_last     m1577
_journal_paper_category     QM
_journal_paper_doi     10.1107/S1600536812048349
_journal_coeditor_code     BT6861
_publ_contact_author_name     'Prof. D. Velmurugan.'
_publ_contact_author_address
;
    Centre of Advanced Study in Crystallography and Biophysics
    University of Madras
    Maraimalai Campus (Guindy Campus)
    Chennai 600 025
    India
;
_publ_contact_author_email     'shirai2011@gmail.com'
_publ_contact_author_fax     '044 091 2499 3057'
_publ_contact_author_phone     '044 091 2448 4170'
_publ_section_title
;\
4-Ferrocenyl-1-methyl-3-benzoylspiro[pyrrolidine-2,11'-indeno[1,2-<i>b</i>]\
quinoxaline]
;
loop_
    _publ_author_name
    _publ_author_address
    'B. Vijayakumar'
;
Centre of Advanced Study in Crystallography and Biophysics
University of Madras
Maraimalai (Guindy) Campus
Chennai 600 025
India
;
    'A. R. Sureshbabu'
;
Department of Organic Chemistry,
University of Madras
Maraimalai (Guindy) Campus
Chennai 600 025
India
;
    'D. Gavaskar'
;
Department of Organic Chemistry,
University of Madras
Maraimalai (Guindy) Campus
Chennai 600 025
India
;
    'R. Raghunathan'
;
Department of Organic Chemistry,
University of Madras
Maraimalai (Guindy) Campus
Chennai 600 025
India
;
    'D. Velmurugan'
;
Centre of Advanced Study in Crystallography and Biophysics
University of Madras
Maraimalai (Guindy) Campus
Chennai 600 025
India
;
data_I
_audit_creation_method     SHELXL-97
_chemical_name_systematic
;
4-Ferrocenyl-1-methyl-3-benzoylspiro[pyrrolidine-2,11'-
indeno[1,2-<i>b</i>]quinoxaline]
;
_chemical_name_common     ?
_chemical_formula_moiety     'C36 H29 Fe N3 O'
_chemical_formula_sum     'C36 H29 Fe N3 O'
_chemical_formula_iupac     '[Fe (C5 H5) (C31 H24 N3 O)]'
_chemical_formula_weight     575.47
_chemical_melting_point     ?
_symmetry_cell_setting     monoclinic
_symmetry_space_group_name_H-M     'P 21/c'
_symmetry_space_group_name_Hall     '-P 2ybc'
loop_
    _symmetry_equiv_pos_as_xyz
    'x, y, z'
    '-x, y+1/2, -z+1/2'
    '-x, -y, -z'
    'x, -y-1/2, z-1/2'
_cell_length_a     10.8091(18)
_cell_length_b     12.326(2)
_cell_length_c     20.989(3)
_cell_angle_alpha     90.00
_cell_angle_beta     100.654(8)
_cell_angle_gamma     90.00
_cell_volume     2748.2(8)
_cell_formula_units_Z     4
_cell_measurement_reflns_used     ?
_cell_measurement_theta_min     1.95
_cell_measurement_theta_max     28.34
_cell_measurement_temperature     293(2)
_exptl_crystal_description     Block
_exptl_crystal_colour     Brown
_exptl_crystal_size_max     0.2
_exptl_crystal_size_mid     0.2
_exptl_crystal_size_min     0.2
_exptl_crystal_density_diffrn     1.391
_exptl_crystal_density_meas     ?
_exptl_crystal_density_method     'not measured'
_exptl_crystal_F_000     1200
_exptl_absorpt_coefficient_mu     0.584
_exptl_absorpt_correction_type     multi-scan
_exptl_absorpt_process_details     '(<i>SADABS</i>; Bruker, 2008)'
_exptl_absorpt_correction_T_min     0.890
_exptl_absorpt_correction_T_max     0.890
_exptl_special_details
;
;
_diffrn_ambient_temperature     293(2)
_diffrn_radiation_type     MoK\a
_diffrn_radiation_wavelength     0.71073
_diffrn_radiation_source     'fine-focus sealed tube'
_diffrn_radiation_monochromator     graphite
_diffrn_measurement_device_type     'Bruker SMART APEXII area-detector'
_diffrn_measurement_method     '\w and \f scans'
_diffrn_detector_area_resol_mean     ?
_diffrn_reflns_number     27206
_diffrn_reflns_av_R_equivalents     0.0282
_diffrn_reflns_av_sigmaI/netI     0.0251
_diffrn_reflns_theta_min     1.92
_diffrn_reflns_theta_max     28.57
_diffrn_reflns_theta_full     28.57
_diffrn_measured_fraction_theta_max     0.986
_diffrn_measured_fraction_theta_full     0.986
_diffrn_reflns_limit_h_min     -14
_diffrn_reflns_limit_h_max     14
_diffrn_reflns_limit_k_min     -16
_diffrn_reflns_limit_k_max     14
_diffrn_reflns_limit_l_min     -28
_diffrn_reflns_limit_l_max     27
_diffrn_standards_number     ?
_diffrn_standards_interval_count     ?
_diffrn_standards_interval_time     ?
_diffrn_standards_decay_%     ?
_refine_special_details
;
 Refinement of F^2^ against ALL reflections.  The weighted R-factor wR and
 goodness of fit S are based on F^2^, conventional R-factors R are based
 on F, with F set to zero for negative F^2^. The threshold expression of
 F^2^ > 2sigma(F^2^) is used only for calculating R-factors(gt) etc. and is
 not relevant to the choice of reflections for refinement.  R-factors based
 on F^2^ are statistically about twice as large as those based on F, and R-
 factors based on ALL data will be even larger.
;
_reflns_number_total     6927
_reflns_number_gt     5624
_reflns_threshold_expression     I>2\s(I)
_refine_ls_structure_factor_coef     Fsqd
_refine_ls_matrix_type     full
_refine_ls_R_factor_all     0.0474
_refine_ls_R_factor_gt     0.0364
_refine_ls_wR_factor_gt     0.0973
_refine_ls_wR_factor_ref     0.1056
_refine_ls_goodness_of_fit_ref     1.008
_refine_ls_restrained_S_all     1.008
_refine_ls_number_reflns     6927
_refine_ls_number_parameters     371
_refine_ls_number_restraints     0
_refine_ls_hydrogen_treatment     constr
_refine_ls_weighting_scheme     calc
_refine_ls_weighting_details
         'calc w=1/[\s^2^(Fo^2^)+(0.0582P)^2^+0.6864P] where P=(Fo^2^+2Fc^2^)/3'
_atom_sites_solution_hydrogens     geom
_atom_sites_solution_primary     direct
_atom_sites_solution_secondary     difmap
_refine_ls_shift/su_max     0.002
_refine_ls_shift/su_mean     0.000
_refine_diff_density_max     0.295
_refine_diff_density_min     -0.441
_refine_ls_extinction_method     none
_refine_ls_extinction_coef     ?
loop_
    _atom_type_symbol
    _atom_type_description
    _atom_type_scat_dispersion_real
    _atom_type_scat_dispersion_imag
    _atom_type_scat_source
    'C' 'C' 0.0033 0.0016
                         'International Tables Vol C Tables 4.2.6.8 and 6.1.1.4'
    'H' 'H' 0.0000 0.0000
                         'International Tables Vol C Tables 4.2.6.8 and 6.1.1.4'
    'N' 'N' 0.0061 0.0033
                         'International Tables Vol C Tables 4.2.6.8 and 6.1.1.4'
    'O' 'O' 0.0106 0.0060
                         'International Tables Vol C Tables 4.2.6.8 and 6.1.1.4'
    'Fe' 'Fe' 0.3463 0.8444
                         'International Tables Vol C Tables 4.2.6.8 and 6.1.1.4'
_computing_data_collection     'APEX2 (Bruker, 2008)'
_computing_cell_refinement     'SAINT (Bruker, 2008)'
_computing_data_reduction     'SAINT (Bruker, 2008)'
_computing_structure_solution     'SHELXS97 (Sheldrick, 2008)'
_computing_structure_refinement     'SHELXL97 (Sheldrick, 2008)'
_computing_molecular_graphics     'ORTEP-3 (Farrugia, 2012)'
_computing_publication_material
                            'SHELXL97 (Sheldrick, 2008) and PLATON (Spek, 2009)'
loop_
    _atom_site_type_symbol
    _atom_site_label
    _atom_site_fract_x
    _atom_site_fract_y
    _atom_site_fract_z
    _atom_site_U_iso_or_equiv
    _atom_site_adp_type
    _atom_site_calc_flag
    _atom_site_refinement_flags
    _atom_site_occupancy
    _atom_site_symmetry_multiplicity
    _atom_site_disorder_assembly
    _atom_site_disorder_group
    C C1 0.79681(14) 0.51846(13) 0.70367(8) 0.0417(3) Uani d . 1 1 . .
    H H1 0.8397 0.5059 0.7457 0.050 Uiso calc R 1 1 . .
    C C2 0.80655(16) 0.61717(14) 0.67526(9) 0.0480(4) Uani d . 1 1 . .
    H H2 0.8561 0.6713 0.6980 0.058 Uiso calc R 1 1 . .
    C C3 0.74260(17) 0.63721(15) 0.61233(9) 0.0513(4) Uani d . 1 1 . .
    H H3 0.7494 0.7048 0.5936 0.062 Uiso calc R 1 1 . .
    C C4 0.67032(16) 0.55878(14) 0.57805(9) 0.0475(4) Uani d . 1 1 . .
    H H4 0.6284 0.5733 0.5361 0.057 Uiso calc R 1 1 . .
    C C5 0.65853(13) 0.45581(12) 0.60556(7) 0.0351(3) Uani d . 1 1 . .
    C C6 0.72248(13) 0.43585(12) 0.66985(7) 0.0332(3) Uani d . 1 1 . .
    C C7 0.63802(12) 0.26813(11) 0.66576(6) 0.0314(3) Uani d . 1 1 . .
    C C8 0.57653(13) 0.28695(12) 0.60063(6) 0.0323(3) Uani d . 1 1 . .
    C C9 0.50426(13) 0.19007(12) 0.57774(7) 0.0345(3) Uani d . 1 1 . .
    C C10 0.52049(13) 0.11230(12) 0.62698(7) 0.0339(3) Uani d . 1 1 . .
    C C11 0.60275(13) 0.15690(11) 0.68865(6) 0.0314(3) Uani d . 1 1 . .
    C C12 0.45706(15) 0.01405(13) 0.61673(8) 0.0422(3) Uani d . 1 1 . .
    H H12 0.4672 -0.0388 0.6489 0.051 Uiso calc R 1 1 . .
    C C13 0.37828(15) -0.00376(14) 0.55751(8) 0.0459(4) Uani d . 1 1 . .
    H H13 0.3344 -0.0688 0.5504 0.055 Uiso calc R 1 1 . .
    C C14 0.36392(15) 0.07330(15) 0.50904(8) 0.0469(4) Uani d . 1 1 . .
    H H14 0.3112 0.0593 0.4696 0.056 Uiso calc R 1 1 . .
    C C15 0.42706(15) 0.17096(14) 0.51848(7) 0.0424(3) Uani d . 1 1 . .
    H H15 0.4179 0.2228 0.4857 0.051 Uiso calc R 1 1 . .
    C C16 0.71773(12) 0.08849(11) 0.72140(6) 0.0306(3) Uani d . 1 1 . .
    H H16 0.7793 0.1376 0.7466 0.037 Uiso calc R 1 1 . .
    C C17 0.66473(13) 0.01436(12) 0.76915(7) 0.0334(3) Uani d . 1 1 . .
    H H17 0.6455 -0.0563 0.7483 0.040 Uiso calc R 1 1 . .
    C C18 0.53991(14) 0.06744(14) 0.77724(8) 0.0414(3) Uani d . 1 1 . .
    H H18A 0.4690 0.0226 0.7580 0.050 Uiso calc R 1 1 . .
    H H18B 0.5373 0.0783 0.8227 0.050 Uiso calc R 1 1 . .
    C C19 0.41254(17) 0.22002(16) 0.72858(9) 0.0522(4) Uani d . 1 1 . .
    H H19A 0.3545 0.1694 0.7045 0.078 Uiso calc R 1 1 . .
    H H19B 0.4159 0.2844 0.7032 0.078 Uiso calc R 1 1 . .
    H H19C 0.3850 0.2386 0.7681 0.078 Uiso calc R 1 1 . .
    C C20 0.75808(14) -0.00309(11) 0.83087(7) 0.0340(3) Uani d . 1 1 . .
    C C21 0.73116(17) -0.03810(13) 0.89135(7) 0.0433(4) Uani d . 1 1 . .
    H H21 0.6516 -0.0514 0.9005 0.052 Uiso calc R 1 1 . .
    C C22 0.84766(19) -0.04913(14) 0.93543(8) 0.0506(4) Uani d . 1 1 . .
    H H22 0.8571 -0.0704 0.9786 0.061 Uiso calc R 1 1 . .
    C C23 0.94568(17) -0.02255(14) 0.90278(8) 0.0499(4) Uani d . 1 1 . .
    H H23 1.0312 -0.0233 0.9204 0.060 Uiso calc R 1 1 . .
    C C24 0.89125(15) 0.00566(13) 0.83792(8) 0.0404(3) Uani d . 1 1 . .
    H H24 0.9351 0.0262 0.8057 0.048 Uiso calc R 1 1 . .
    C C25 0.7390(2) 0.25002(16) 0.87637(10) 0.0648(6) Uani d . 1 1 . .
    H H25 0.6786 0.2628 0.8394 0.078 Uiso calc R 1 1 . .
    C C26 0.7154(2) 0.21523(17) 0.93713(11) 0.0692(6) Uani d . 1 1 . .
    H H26 0.6371 0.2004 0.9474 0.083 Uiso calc R 1 1 . .
    C C27 0.8317(3) 0.20723(18) 0.97903(10) 0.0738(7) Uani d . 1 1 . .
    H H27 0.8439 0.1866 1.0223 0.089 Uiso calc R 1 1 . .
    C C28 0.9260(3) 0.23524(18) 0.94526(13) 0.0755(7) Uani d . 1 1 . .
    H H28 1.0119 0.2362 0.9619 0.091 Uiso calc R 1 1 . .
    C C29 0.8690(3) 0.26178(16) 0.88154(12) 0.0723(6) Uani d . 1 1 . .
    H H29 0.9105 0.2834 0.8486 0.087 Uiso calc R 1 1 . .
    C C30 0.78362(13) 0.02473(12) 0.67524(7) 0.0352(3) Uani d . 1 1 . .
    C C31 0.89465(13) 0.07269(13) 0.65201(7) 0.0359(3) Uani d . 1 1 . .
    C C32 0.95018(16) 0.01150(17) 0.60885(9) 0.0523(4) Uani d . 1 1 . .
    H H32 0.9162 -0.0554 0.5946 0.063 Uiso calc R 1 1 . .
    C C33 1.05538(18) 0.0497(2) 0.58717(10) 0.0638(5) Uani d . 1 1 . .
    H H33 1.0920 0.0082 0.5586 0.077 Uiso calc R 1 1 . .
    C C34 1.10601(17) 0.14888(19) 0.60772(10) 0.0590(5) Uani d . 1 1 . .
    H H34 1.1764 0.1744 0.5928 0.071 Uiso calc R 1 1 . .
    C C35 1.05280(17) 0.21050(15) 0.65028(10) 0.0525(4) Uani d . 1 1 . .
    H H35 1.0875 0.2774 0.6642 0.063 Uiso calc R 1 1 . .
    C C36 0.94712(15) 0.17263(13) 0.67245(8) 0.0423(3) Uani d . 1 1 . .
    H H36 0.9113 0.2145 0.7011 0.051 Uiso calc R 1 1 . .
    N N1 0.71034(11) 0.33856(10) 0.70041(6) 0.0347(3) Uani d . 1 1 . .
    N N2 0.58371(12) 0.37874(10) 0.57026(6) 0.0375(3) Uani d . 1 1 . .
    N N3 0.53706(11) 0.17117(11) 0.74359(6) 0.0367(3) Uani d . 1 1 . .
    O O1 0.74771(12) -0.06575(10) 0.65798(6) 0.0535(3) Uani d . 1 1 . .
    Fe Fe1 0.82624(2) 0.106179(18) 0.901638(10) 0.04051(8) Uani d . 1 1 . .
loop_
    _atom_site_aniso_label
    _atom_site_aniso_U_11
    _atom_site_aniso_U_22
    _atom_site_aniso_U_33
    _atom_site_aniso_U_12
    _atom_site_aniso_U_13
    _atom_site_aniso_U_23
    C1 0.0384(8) 0.0414(9) 0.0436(8) -0.0029(6) 0.0034(6) 0.0010(7)
    C2 0.0429(8) 0.0394(9) 0.0605(10) -0.0091(7) 0.0063(7) -0.0014(7)
    C3 0.0542(10) 0.0364(8) 0.0620(11) -0.0066(7) 0.0072(8) 0.0125(8)
    C4 0.0540(9) 0.0402(9) 0.0468(9) -0.0024(7) 0.0050(7) 0.0129(7)
    C5 0.0361(7) 0.0335(7) 0.0362(7) 0.0010(6) 0.0080(5) 0.0042(6)
    C6 0.0311(6) 0.0316(7) 0.0378(7) 0.0020(5) 0.0087(5) 0.0024(6)
    C7 0.0326(6) 0.0308(7) 0.0308(6) 0.0025(5) 0.0056(5) 0.0039(5)
    C8 0.0331(6) 0.0331(7) 0.0303(6) 0.0026(5) 0.0051(5) 0.0030(5)
    C9 0.0340(7) 0.0351(7) 0.0335(7) 0.0011(6) 0.0033(5) 0.0011(6)
    C10 0.0325(6) 0.0336(7) 0.0346(7) 0.0001(5) 0.0034(5) 0.0013(5)
    C11 0.0329(6) 0.0303(7) 0.0304(6) 0.0001(5) 0.0041(5) 0.0044(5)
    C12 0.0428(8) 0.0370(8) 0.0453(8) -0.0047(6) 0.0043(6) 0.0039(6)
    C13 0.0417(8) 0.0406(9) 0.0533(9) -0.0076(7) 0.0032(7) -0.0079(7)
    C14 0.0421(8) 0.0514(10) 0.0431(8) -0.0023(7) -0.0025(6) -0.0073(7)
    C15 0.0453(8) 0.0433(9) 0.0351(7) 0.0004(7) -0.0018(6) 0.0022(6)
    C16 0.0309(6) 0.0296(7) 0.0305(6) -0.0013(5) 0.0037(5) 0.0047(5)
    C17 0.0368(7) 0.0309(7) 0.0317(6) -0.0032(5) 0.0041(5) 0.0059(5)
    C18 0.0364(7) 0.0469(9) 0.0416(8) -0.0014(6) 0.0097(6) 0.0133(7)
    C19 0.0478(9) 0.0547(11) 0.0567(10) 0.0158(8) 0.0169(8) 0.0109(8)
    C20 0.0423(7) 0.0258(7) 0.0328(7) 0.0015(5) 0.0042(5) 0.0039(5)
    C21 0.0561(9) 0.0358(8) 0.0368(7) -0.0023(7) 0.0055(6) 0.0084(6)
    C22 0.0760(12) 0.0375(9) 0.0335(7) 0.0053(8) -0.0028(7) 0.0063(6)
    C23 0.0516(9) 0.0430(9) 0.0476(9) 0.0111(7) -0.0103(7) -0.0004(7)
    C24 0.0416(8) 0.0373(8) 0.0402(8) 0.0070(6) 0.0022(6) 0.0009(6)
    C25 0.0948(16) 0.0362(9) 0.0540(11) 0.0184(10) -0.0106(10) -0.0076(8)
    C26 0.0904(16) 0.0484(11) 0.0713(13) 0.0181(11) 0.0213(12) -0.0116(10)
    C27 0.122(2) 0.0503(12) 0.0429(10) 0.0134(12) -0.0008(12) -0.0095(9)
    C28 0.0866(16) 0.0472(12) 0.0813(16) -0.0079(11) -0.0144(13) -0.0178(11)
    C29 0.116(2) 0.0349(10) 0.0681(13) -0.0096(11) 0.0222(13) -0.0052(9)
    C30 0.0360(7) 0.0339(7) 0.0343(7) 0.0012(6) 0.0026(5) 0.0026(6)
    C31 0.0330(7) 0.0399(8) 0.0340(7) 0.0051(6) 0.0042(5) 0.0051(6)
    C32 0.0416(8) 0.0631(12) 0.0527(9) 0.0003(8) 0.0102(7) -0.0130(8)
    C33 0.0474(10) 0.0894(16) 0.0589(11) 0.0020(10) 0.0213(8) -0.0131(11)
    C34 0.0423(9) 0.0791(14) 0.0595(11) 0.0001(9) 0.0194(8) 0.0125(10)
    C35 0.0469(9) 0.0459(10) 0.0655(11) -0.0037(7) 0.0129(8) 0.0134(8)
    C36 0.0423(8) 0.0374(8) 0.0488(8) 0.0022(6) 0.0127(6) 0.0047(7)
    N1 0.0363(6) 0.0336(6) 0.0331(6) -0.0005(5) 0.0037(5) 0.0023(5)
    N2 0.0431(7) 0.0343(7) 0.0337(6) -0.0006(5) 0.0037(5) 0.0055(5)
    N3 0.0369(6) 0.0386(7) 0.0359(6) 0.0032(5) 0.0101(5) 0.0066(5)
    O1 0.0592(7) 0.0420(7) 0.0625(8) -0.0106(6) 0.0195(6) -0.0132(6)
    Fe1 0.05287(15) 0.03087(13) 0.03530(13) 0.00303(9) 0.00166(9) -0.00061(8)
_geom_special_details
;
 All esds (except the esd in the dihedral angle between two l.s. planes)
 are estimated using the full covariance matrix.  The cell esds are taken
 into account individually in the estimation of esds in distances, angles
 and torsion angles; correlations between esds in cell parameters are only
 used when they are defined by crystal symmetry.  An approximate (isotropic)
 treatment of cell esds is used for estimating esds involving l.s. planes.
;
loop_
    _geom_bond_atom_site_label_1
    _geom_bond_atom_site_label_2
    _geom_bond_site_symmetry_2
    _geom_bond_distance
    _geom_bond_publ_flag
    C1 C2 . 1.368(2) ?
    C1 C6 . 1.405(2) ?
    C1 H1 . 0.9300 ?
    C2 C3 . 1.395(3) ?
    C2 H2 . 0.9300 ?
    C3 C4 . 1.362(3) ?
    C3 H3 . 0.9300 ?
    C4 C5 . 1.410(2) ?
    C4 H4 . 0.9300 ?
    C5 N2 . 1.3727(19) ?
    C5 C6 . 1.419(2) ?
    C6 N1 . 1.3777(19) ?
    C7 N1 . 1.2975(18) ?
    C7 C8 . 1.4241(18) ?
    C7 C11 . 1.5244(19) ?
    C8 N2 . 1.3081(18) ?
    C8 C9 . 1.459(2) ?
    C9 C15 . 1.3839(19) ?
    C9 C10 . 1.397(2) ?
    C10 C12 . 1.389(2) ?
    C10 C11 . 1.5306(19) ?
    C11 N3 . 1.4724(18) ?
    C11 C16 . 1.5531(18) ?
    C12 C13 . 1.388(2) ?
    C12 H12 . 0.9300 ?
    C13 C14 . 1.379(3) ?
    C13 H13 . 0.9300 ?
    C14 C15 . 1.380(2) ?
    C14 H14 . 0.9300 ?
    C15 H15 . 0.9300 ?
    C16 C30 . 1.523(2) ?
    C16 C17 . 1.5428(19) ?
    C16 H16 . 0.9800 ?
    C17 C20 . 1.5031(19) ?
    C17 C18 . 1.537(2) ?
    C17 H17 . 0.9800 ?
    C18 N3 . 1.458(2) ?
    C18 H18A . 0.9700 ?
    C18 H18B . 0.9700 ?
    C19 N3 . 1.455(2) ?
    C19 H19A . 0.9600 ?
    C19 H19B . 0.9600 ?
    C19 H19C . 0.9600 ?
    C20 C21 . 1.421(2) ?
    C20 C24 . 1.424(2) ?
    C20 Fe1 . 2.0393(14) ?
    C21 C22 . 1.425(2) ?
    C21 Fe1 . 2.0454(17) ?
    C21 H21 . 0.9300 ?
    C22 C23 . 1.403(3) ?
    C22 Fe1 . 2.0398(17) ?
    C22 H22 . 0.9300 ?
    C23 C24 . 1.423(2) ?
    C23 Fe1 . 2.0430(17) ?
    C23 H23 . 0.9300 ?
    C24 Fe1 . 2.0409(16) ?
    C24 H24 . 0.9300 ?
    C25 C29 . 1.397(4) ?
    C25 C26 . 1.413(3) ?
    C25 Fe1 . 2.0320(19) ?
    C25 H25 . 0.9300 ?
    C26 C27 . 1.398(3) ?
    C26 Fe1 . 2.031(2) ?
    C26 H26 . 0.9300 ?
    C27 C28 . 1.388(4) ?
    C27 Fe1 . 2.039(2) ?
    C27 H27 . 0.9300 ?
    C28 C29 . 1.404(3) ?
    C28 Fe1 . 2.041(2) ?
    C28 H28 . 0.9300 ?
    C29 Fe1 . 2.035(2) ?
    C29 H29 . 0.9300 ?
    C30 O1 . 1.2141(19) ?
    C30 C31 . 1.498(2) ?
    C31 C36 . 1.390(2) ?
    C31 C32 . 1.397(2) ?
    C32 C33 . 1.383(3) ?
    C32 H32 . 0.9300 ?
    C33 C34 . 1.376(3) ?
    C33 H33 . 0.9300 ?
    C34 C35 . 1.377(3) ?
    C34 H34 . 0.9300 ?
    C35 C36 . 1.391(2) ?
    C35 H35 . 0.9300 ?
    C36 H36 . 0.9300 ?
loop_
    _geom_angle_atom_site_label_1
    _geom_angle_atom_site_label_2
    _geom_angle_atom_site_label_3
    _geom_angle_site_symmetry_1
    _geom_angle_site_symmetry_3
    _geom_angle
    _geom_angle_publ_flag
    C2 C1 C6 . . 120.49(15) ?
    C2 C1 H1 . . 119.8 ?
    C6 C1 H1 . . 119.8 ?
    C1 C2 C3 . . 120.38(16) ?
    C1 C2 H2 . . 119.8 ?
    C3 C2 H2 . . 119.8 ?
    C4 C3 C2 . . 120.66(16) ?
    C4 C3 H3 . . 119.7 ?
    C2 C3 H3 . . 119.7 ?
    C3 C4 C5 . . 120.61(16) ?
    C3 C4 H4 . . 119.7 ?
    C5 C4 H4 . . 119.7 ?
    N2 C5 C4 . . 119.40(13) ?
    N2 C5 C6 . . 121.87(13) ?
    C4 C5 C6 . . 118.71(14) ?
    N1 C6 C1 . . 119.36(13) ?
    N1 C6 C5 . . 121.47(13) ?
    C1 C6 C5 . . 119.14(14) ?
    N1 C7 C8 . . 123.72(13) ?
    N1 C7 C11 . . 125.80(12) ?
    C8 C7 C11 . . 110.45(12) ?
    N2 C8 C7 . . 123.33(13) ?
    N2 C8 C9 . . 128.60(12) ?
    C7 C8 C9 . . 108.02(12) ?
    C15 C9 C10 . . 121.37(14) ?
    C15 C9 C8 . . 129.24(14) ?
    C10 C9 C8 . . 109.37(12) ?
    C12 C10 C9 . . 119.54(13) ?
    C12 C10 C11 . . 129.59(13) ?
    C9 C10 C11 . . 110.67(12) ?
    N3 C11 C7 . . 108.92(12) ?
    N3 C11 C10 . . 114.60(12) ?
    C7 C11 C10 . . 101.34(11) ?
    N3 C11 C16 . . 100.40(10) ?
    C7 C11 C16 . . 113.68(11) ?
    C10 C11 C16 . . 118.13(12) ?
    C10 C12 C13 . . 118.70(15) ?
    C10 C12 H12 . . 120.6 ?
    C13 C12 H12 . . 120.6 ?
    C14 C13 C12 . . 121.21(15) ?
    C14 C13 H13 . . 119.4 ?
    C12 C13 H13 . . 119.4 ?
    C15 C14 C13 . . 120.64(15) ?
    C15 C14 H14 . . 119.7 ?
    C13 C14 H14 . . 119.7 ?
    C14 C15 C9 . . 118.53(15) ?
    C14 C15 H15 . . 120.7 ?
    C9 C15 H15 . . 120.7 ?
    C30 C16 C17 . . 112.41(12) ?
    C30 C16 C11 . . 115.39(11) ?
    C17 C16 C11 . . 104.26(11) ?
    C30 C16 H16 . . 108.2 ?
    C17 C16 H16 . . 108.2 ?
    C11 C16 H16 . . 108.2 ?
    C20 C17 C18 . . 115.40(12) ?
    C20 C17 C16 . . 111.96(11) ?
    C18 C17 C16 . . 104.99(11) ?
    C20 C17 H17 . . 108.1 ?
    C18 C17 H17 . . 108.1 ?
    C16 C17 H17 . . 108.1 ?
    N3 C18 C17 . . 105.08(11) ?
    N3 C18 H18A . . 110.7 ?
    C17 C18 H18A . . 110.7 ?
    N3 C18 H18B . . 110.7 ?
    C17 C18 H18B . . 110.7 ?
    H18A C18 H18B . . 108.8 ?
    N3 C19 H19A . . 109.5 ?
    N3 C19 H19B . . 109.5 ?
    H19A C19 H19B . . 109.5 ?
    N3 C19 H19C . . 109.5 ?
    H19A C19 H19C . . 109.5 ?
    H19B C19 H19C . . 109.5 ?
    C21 C20 C24 . . 107.48(13) ?
    C21 C20 C17 . . 126.70(14) ?
    C24 C20 C17 . . 125.70(13) ?
    C21 C20 Fe1 . . 69.88(9) ?
    C24 C20 Fe1 . . 69.64(8) ?
    C17 C20 Fe1 . . 128.88(10) ?
    C20 C21 C22 . . 107.87(15) ?
    C20 C21 Fe1 . . 69.41(9) ?
    C22 C21 Fe1 . . 69.38(10) ?
    C20 C21 H21 . . 126.1 ?
    C22 C21 H21 . . 126.1 ?
    Fe1 C21 H21 . . 126.7 ?
    C23 C22 C21 . . 108.49(14) ?
    C23 C22 Fe1 . . 70.03(10) ?
    C21 C22 Fe1 . . 69.80(9) ?
    C23 C22 H22 . . 125.8 ?
    C21 C22 H22 . . 125.8 ?
    Fe1 C22 H22 . . 126.0 ?
    C22 C23 C24 . . 107.97(15) ?
    C22 C23 Fe1 . . 69.78(10) ?
    C24 C23 Fe1 . . 69.53(9) ?
    C22 C23 H23 . . 126.0 ?
    C24 C23 H23 . . 126.0 ?
    Fe1 C23 H23 . . 126.2 ?
    C20 C24 C23 . . 108.19(15) ?
    C20 C24 Fe1 . . 69.52(9) ?
    C23 C24 Fe1 . . 69.69(10) ?
    C20 C24 H24 . . 125.9 ?
    C23 C24 H24 . . 125.9 ?
    Fe1 C24 H24 . . 126.5 ?
    C29 C25 C26 . . 107.95(19) ?
    C29 C25 Fe1 . . 70.05(12) ?
    C26 C25 Fe1 . . 69.63(11) ?
    C29 C25 H25 . . 126.0 ?
    C26 C25 H25 . . 126.0 ?
    Fe1 C25 H25 . . 125.9 ?
    C27 C26 C25 . . 107.3(2) ?
    C27 C26 Fe1 . . 70.21(13) ?
    C25 C26 Fe1 . . 69.68(12) ?
    C27 C26 H26 . . 126.3 ?
    C25 C26 H26 . . 126.3 ?
    Fe1 C26 H26 . . 125.4 ?
    C28 C27 C26 . . 108.7(2) ?
    C28 C27 Fe1 . . 70.20(12) ?
    C26 C27 Fe1 . . 69.62(12) ?
    C28 C27 H27 . . 125.6 ?
    C26 C27 H27 . . 125.6 ?
    Fe1 C27 H27 . . 126.1 ?
    C27 C28 C29 . . 108.1(2) ?
    C27 C28 Fe1 . . 70.03(13) ?
    C29 C28 Fe1 . . 69.63(12) ?
    C27 C28 H28 . . 126.0 ?
    C29 C28 H28 . . 126.0 ?
    Fe1 C28 H28 . . 126.0 ?
    C25 C29 C28 . . 107.9(2) ?
    C25 C29 Fe1 . . 69.78(12) ?
    C28 C29 Fe1 . . 70.08(13) ?
    C25 C29 H29 . . 126.0 ?
    C28 C29 H29 . . 126.0 ?
    Fe1 C29 H29 . . 125.7 ?
    O1 C30 C31 . . 119.77(14) ?
    O1 C30 C16 . . 120.18(14) ?
    C31 C30 C16 . . 120.04(13) ?
    C36 C31 C32 . . 118.61(15) ?
    C36 C31 C30 . . 123.70(14) ?
    C32 C31 C30 . . 117.66(15) ?
    C33 C32 C31 . . 120.51(18) ?
    C33 C32 H32 . . 119.7 ?
    C31 C32 H32 . . 119.7 ?
    C34 C33 C32 . . 120.18(18) ?
    C34 C33 H33 . . 119.9 ?
    C32 C33 H33 . . 119.9 ?
    C33 C34 C35 . . 120.27(17) ?
    C33 C34 H34 . . 119.9 ?
    C35 C34 H34 . . 119.9 ?
    C34 C35 C36 . . 119.95(18) ?
    C34 C35 H35 . . 120.0 ?
    C36 C35 H35 . . 120.0 ?
    C31 C36 C35 . . 120.48(16) ?
    C31 C36 H36 . . 119.8 ?
    C35 C36 H36 . . 119.8 ?
    C7 N1 C6 . . 114.88(12) ?
    C8 N2 C5 . . 114.69(12) ?
    C19 N3 C18 . . 113.81(13) ?
    C19 N3 C11 . . 116.15(12) ?
    C18 N3 C11 . . 107.73(12) ?
    C25 Fe1 C26 . . 40.69(9) ?
    C25 Fe1 C29 . . 40.17(10) ?
    C26 Fe1 C29 . . 67.93(11) ?
    C25 Fe1 C20 . . 107.37(7) ?
    C26 Fe1 C20 . . 123.10(9) ?
    C29 Fe1 C20 . . 122.47(8) ?
    C25 Fe1 C22 . . 157.98(10) ?
    C26 Fe1 C22 . . 122.02(9) ?
    C29 Fe1 C22 . . 160.21(10) ?
    C20 Fe1 C22 . . 68.65(6) ?
    C25 Fe1 C27 . . 67.58(8) ?
    C26 Fe1 C27 . . 40.17(10) ?
    C29 Fe1 C27 . . 67.37(10) ?
    C20 Fe1 C27 . . 159.57(10) ?
    C22 Fe1 C27 . . 108.15(8) ?
    C25 Fe1 C28 . . 67.55(10) ?
    C26 Fe1 C28 . . 67.55(11) ?
    C29 Fe1 C28 . . 40.28(10) ?
    C20 Fe1 C28 . . 158.62(10) ?
    C22 Fe1 C28 . . 123.98(8) ?
    C27 Fe1 C28 . . 39.77(11) ?
    C25 Fe1 C23 . . 160.48(9) ?
    C26 Fe1 C23 . . 157.49(9) ?
    C29 Fe1 C23 . . 124.55(10) ?
    C20 Fe1 C23 . . 68.77(6) ?
    C22 Fe1 C23 . . 40.19(8) ?
    C27 Fe1 C23 . . 122.67(8) ?
    C28 Fe1 C23 . . 108.65(9) ?
    C25 Fe1 C24 . . 123.92(8) ?
    C26 Fe1 C24 . . 160.03(8) ?
    C29 Fe1 C24 . . 108.51(9) ?
    C20 Fe1 C24 . . 40.84(6) ?
    C22 Fe1 C24 . . 68.12(7) ?
    C27 Fe1 C24 . . 158.44(9) ?
    C28 Fe1 C24 . . 123.35(10) ?
    C23 Fe1 C24 . . 40.78(6) ?
    C25 Fe1 C21 . . 122.09(9) ?
    C26 Fe1 C21 . . 107.18(9) ?
    C29 Fe1 C21 . . 157.89(9) ?
    C20 Fe1 C21 . . 40.71(6) ?
    C22 Fe1 C21 . . 40.82(7) ?
    C27 Fe1 C21 . . 123.73(10) ?
    C28 Fe1 C21 . . 159.79(9) ?
    C23 Fe1 C21 . . 68.28(8) ?
    C24 Fe1 C21 . . 68.29(7) ?
loop_
    _geom_torsion_atom_site_label_1
    _geom_torsion_atom_site_label_2
    _geom_torsion_atom_site_label_3
    _geom_torsion_atom_site_label_4
    _geom_torsion_site_symmetry_1
    _geom_torsion_site_symmetry_2
    _geom_torsion_site_symmetry_3
    _geom_torsion_site_symmetry_4
    _geom_torsion
    _geom_torsion_publ_flag
    C6 C1 C2 C3 . . . . 0.1(3) ?
    C1 C2 C3 C4 . . . . -0.5(3) ?
    C2 C3 C4 C5 . . . . 0.1(3) ?
    C3 C4 C5 N2 . . . . 179.13(16) ?
    C3 C4 C5 C6 . . . . 0.6(3) ?
    C2 C1 C6 N1 . . . . -177.54(15) ?
    C2 C1 C6 C5 . . . . 0.6(2) ?
    N2 C5 C6 N1 . . . . -1.4(2) ?
    C4 C5 C6 N1 . . . . 177.16(14) ?
    N2 C5 C6 C1 . . . . -179.44(14) ?
    C4 C5 C6 C1 . . . . -0.9(2) ?
    N1 C7 C8 N2 . . . . -2.5(2) ?
    C11 C7 C8 N2 . . . . 175.52(13) ?
    N1 C7 C8 C9 . . . . 179.88(13) ?
    C11 C7 C8 C9 . . . . -2.13(16) ?
    N2 C8 C9 C15 . . . . 0.7(3) ?
    C7 C8 C9 C15 . . . . 178.24(15) ?
    N2 C8 C9 C10 . . . . -177.84(15) ?
    C7 C8 C9 C10 . . . . -0.34(16) ?
    C15 C9 C10 C12 . . . . -0.7(2) ?
    C8 C9 C10 C12 . . . . 178.05(14) ?
    C15 C9 C10 C11 . . . . -176.03(14) ?
    C8 C9 C10 C11 . . . . 2.67(17) ?
    N1 C7 C11 N3 . . . . 60.24(18) ?
    C8 C7 C11 N3 . . . . -117.69(12) ?
    N1 C7 C11 C10 . . . . -178.59(14) ?
    C8 C7 C11 C10 . . . . 3.48(15) ?
    N1 C7 C11 C16 . . . . -50.78(19) ?
    C8 C7 C11 C16 . . . . 131.29(12) ?
    C12 C10 C11 N3 . . . . -61.4(2) ?
    C9 C10 C11 N3 . . . . 113.40(14) ?
    C12 C10 C11 C7 . . . . -178.49(15) ?
    C9 C10 C11 C7 . . . . -3.70(15) ?
    C12 C10 C11 C16 . . . . 56.6(2) ?
    C9 C10 C11 C16 . . . . -128.57(13) ?
    C9 C10 C12 C13 . . . . -0.4(2) ?
    C11 C10 C12 C13 . . . . 174.02(15) ?
    C10 C12 C13 C14 . . . . 1.0(3) ?
    C12 C13 C14 C15 . . . . -0.6(3) ?
    C13 C14 C15 C9 . . . . -0.5(3) ?
    C10 C9 C15 C14 . . . . 1.1(2) ?
    C8 C9 C15 C14 . . . . -177.37(15) ?
    N3 C11 C16 C30 . . . . 159.56(12) ?
    C7 C11 C16 C30 . . . . -84.31(15) ?
    C10 C11 C16 C30 . . . . 34.24(17) ?
    N3 C11 C16 C17 . . . . 35.78(13) ?
    C7 C11 C16 C17 . . . . 151.92(11) ?
    C10 C11 C16 C17 . . . . -89.54(14) ?
    C30 C16 C17 C20 . . . . 90.90(14) ?
    C11 C16 C17 C20 . . . . -143.42(12) ?
    C30 C16 C17 C18 . . . . -143.18(12) ?
    C11 C16 C17 C18 . . . . -17.50(14) ?
    C20 C17 C18 N3 . . . . 115.98(13) ?
    C16 C17 C18 N3 . . . . -7.78(15) ?
    C18 C17 C20 C21 . . . . 40.0(2) ?
    C16 C17 C20 C21 . . . . 160.02(14) ?
    C18 C17 C20 C24 . . . . -144.52(15) ?
    C16 C17 C20 C24 . . . . -24.5(2) ?
    C18 C17 C20 Fe1 . . . . -52.85(18) ?
    C16 C17 C20 Fe1 . . . . 67.16(17) ?
    C24 C20 C21 C22 . . . . 0.84(18) ?
    C17 C20 C21 C22 . . . . 176.98(14) ?
    Fe1 C20 C21 C22 . . . . -58.91(12) ?
    C24 C20 C21 Fe1 . . . . 59.75(10) ?
    C17 C20 C21 Fe1 . . . . -124.11(15) ?
    C20 C21 C22 C23 . . . . -0.6(2) ?
    Fe1 C21 C22 C23 . . . . -59.55(13) ?
    C20 C21 C22 Fe1 . . . . 58.93(11) ?
    C21 C22 C23 C24 . . . . 0.2(2) ?
    Fe1 C22 C23 C24 . . . . -59.26(12) ?
    C21 C22 C23 Fe1 . . . . 59.41(12) ?
    C21 C20 C24 C23 . . . . -0.75(18) ?
    C17 C20 C24 C23 . . . . -176.94(14) ?
    Fe1 C20 C24 C23 . . . . 59.15(11) ?
    C21 C20 C24 Fe1 . . . . -59.90(11) ?
    C17 C20 C24 Fe1 . . . . 123.91(14) ?
    C22 C23 C24 C20 . . . . 0.37(19) ?
    Fe1 C23 C24 C20 . . . . -59.04(11) ?
    C22 C23 C24 Fe1 . . . . 59.41(12) ?
    C29 C25 C26 C27 . . . . 0.6(2) ?
    Fe1 C25 C26 C27 . . . . 60.41(14) ?
    C29 C25 C26 Fe1 . . . . -59.81(14) ?
    C25 C26 C27 C28 . . . . -0.6(2) ?
    Fe1 C26 C27 C28 . . . . 59.50(16) ?
    C25 C26 C27 Fe1 . . . . -60.07(14) ?
    C26 C27 C28 C29 . . . . 0.3(2) ?
    Fe1 C27 C28 C29 . . . . 59.46(15) ?
    C26 C27 C28 Fe1 . . . . -59.15(15) ?
    C26 C25 C29 C28 . . . . -0.4(2) ?
    Fe1 C25 C29 C28 . . . . -59.96(15) ?
    C26 C25 C29 Fe1 . . . . 59.55(14) ?
    C27 C28 C29 C25 . . . . 0.1(2) ?
    Fe1 C28 C29 C25 . . . . 59.77(15) ?
    C27 C28 C29 Fe1 . . . . -59.71(16) ?
    C17 C16 C30 O1 . . . . 31.91(18) ?
    C11 C16 C30 O1 . . . . -87.47(17) ?
    C17 C16 C30 C31 . . . . -146.91(12) ?
    C11 C16 C30 C31 . . . . 93.71(15) ?
    O1 C30 C31 C36 . . . . -175.78(15) ?
    C16 C30 C31 C36 . . . . 3.0(2) ?
    O1 C30 C31 C32 . . . . 2.3(2) ?
    C16 C30 C31 C32 . . . . -178.92(13) ?
    C36 C31 C32 C33 . . . . 0.2(3) ?
    C30 C31 C32 C33 . . . . -177.96(17) ?
    C31 C32 C33 C34 . . . . -0.3(3) ?
    C32 C33 C34 C35 . . . . 0.4(3) ?
    C33 C34 C35 C36 . . . . -0.3(3) ?
    C32 C31 C36 C35 . . . . -0.1(2) ?
    C30 C31 C36 C35 . . . . 177.97(14) ?
    C34 C35 C36 C31 . . . . 0.1(3) ?
    C8 C7 N1 C6 . . . . 1.1(2) ?
    C11 C7 N1 C6 . . . . -176.57(13) ?
    C1 C6 N1 C7 . . . . 178.75(13) ?
    C5 C6 N1 C7 . . . . 0.7(2) ?
    C7 C8 N2 C5 . . . . 1.7(2) ?
    C9 C8 N2 C5 . . . . 178.80(14) ?
    C4 C5 N2 C8 . . . . -178.38(15) ?
    C6 C5 N2 C8 . . . . 0.1(2) ?
    C17 C18 N3 C19 . . . . 162.64(13) ?
    C17 C18 N3 C11 . . . . 32.35(15) ?
    C7 C11 N3 C19 . . . . 68.72(17) ?
    C10 C11 N3 C19 . . . . -43.96(18) ?
    C16 C11 N3 C19 . . . . -171.64(14) ?
    C7 C11 N3 C18 . . . . -162.30(11) ?
    C10 C11 N3 C18 . . . . 85.02(14) ?
    C16 C11 N3 C18 . . . . -42.66(14) ?
    C29 C25 Fe1 C26 . . . . 118.98(19) ?
    C26 C25 Fe1 C29 . . . . -118.98(19) ?
    C29 C25 Fe1 C20 . . . . -120.09(13) ?
    C26 C25 Fe1 C20 . . . . 120.93(14) ?
    C29 C25 Fe1 C22 . . . . 164.03(18) ?
    C26 C25 Fe1 C22 . . . . 45.1(3) ?
    C29 C25 Fe1 C27 . . . . 80.98(15) ?
    C26 C25 Fe1 C27 . . . . -37.99(15) ?
    C29 C25 Fe1 C28 . . . . 37.80(14) ?
    C26 C25 Fe1 C28 . . . . -81.18(16) ?
    C29 C25 Fe1 C23 . . . . -44.7(3) ?
    C26 C25 Fe1 C23 . . . . -163.7(2) ?
    C29 C25 Fe1 C24 . . . . -78.24(14) ?
    C26 C25 Fe1 C24 . . . . 162.78(13) ?
    C29 C25 Fe1 C21 . . . . -162.25(12) ?
    C26 C25 Fe1 C21 . . . . 78.77(15) ?
    C27 C26 Fe1 C25 . . . . -118.1(2) ?
    C27 C26 Fe1 C29 . . . . -80.59(16) ?
    C25 C26 Fe1 C29 . . . . 37.51(13) ?
    C27 C26 Fe1 C20 . . . . 164.13(13) ?
    C25 C26 Fe1 C20 . . . . -77.78(15) ?
    C27 C26 Fe1 C22 . . . . 80.15(17) ?
    C25 C26 Fe1 C22 . . . . -161.76(12) ?
    C25 C26 Fe1 C27 . . . . 118.1(2) ?
    C27 C26 Fe1 C28 . . . . -36.90(15) ?
    C25 C26 Fe1 C28 . . . . 81.19(15) ?
    C27 C26 Fe1 C23 . . . . 47.7(3) ?
    C25 C26 Fe1 C23 . . . . 165.8(2) ?
    C27 C26 Fe1 C24 . . . . -164.1(2) ?
    C25 C26 Fe1 C24 . . . . -46.0(3) ?
    C27 C26 Fe1 C21 . . . . 122.34(15) ?
    C25 C26 Fe1 C21 . . . . -119.57(13) ?
    C28 C29 Fe1 C25 . . . . 118.8(2) ?
    C25 C29 Fe1 C26 . . . . -37.98(13) ?
    C28 C29 Fe1 C26 . . . . 80.85(17) ?
    C25 C29 Fe1 C20 . . . . 78.16(14) ?
    C28 C29 Fe1 C20 . . . . -163.01(15) ?
    C25 C29 Fe1 C22 . . . . -162.3(2) ?
    C28 C29 Fe1 C22 . . . . -43.4(3) ?
    C25 C29 Fe1 C27 . . . . -81.57(15) ?
    C28 C29 Fe1 C27 . . . . 37.26(16) ?
    C25 C29 Fe1 C28 . . . . -118.8(2) ?
    C25 C29 Fe1 C23 . . . . 163.40(11) ?
    C28 C29 Fe1 C23 . . . . -77.77(18) ?
    C25 C29 Fe1 C24 . . . . 121.06(12) ?
    C28 C29 Fe1 C24 . . . . -120.12(16) ?
    C25 C29 Fe1 C21 . . . . 43.3(3) ?
    C28 C29 Fe1 C21 . . . . 162.2(2) ?
    C21 C20 Fe1 C25 . . . . -119.34(12) ?
    C24 C20 Fe1 C25 . . . . 122.16(11) ?
    C17 C20 Fe1 C25 . . . . 2.14(16) ?
    C21 C20 Fe1 C26 . . . . -77.46(13) ?
    C24 C20 Fe1 C26 . . . . 164.04(11) ?
    C17 C20 Fe1 C26 . . . . 44.02(17) ?
    C21 C20 Fe1 C29 . . . . -160.75(12) ?
    C24 C20 Fe1 C29 . . . . 80.75(13) ?
    C17 C20 Fe1 C29 . . . . -39.27(18) ?
    C21 C20 Fe1 C22 . . . . 37.68(10) ?
    C24 C20 Fe1 C22 . . . . -80.82(10) ?
    C17 C20 Fe1 C22 . . . . 159.16(16) ?
    C21 C20 Fe1 C27 . . . . -47.1(2) ?
    C24 C20 Fe1 C27 . . . . -165.6(2) ?
    C17 C20 Fe1 C27 . . . . 74.4(3) ?
    C21 C20 Fe1 C28 . . . . 168.0(2) ?
    C24 C20 Fe1 C28 . . . . 49.5(2) ?
    C17 C20 Fe1 C28 . . . . -70.5(3) ?
    C21 C20 Fe1 C23 . . . . 80.96(11) ?
    C24 C20 Fe1 C23 . . . . -37.54(10) ?
    C17 C20 Fe1 C23 . . . . -157.56(16) ?
    C21 C20 Fe1 C24 . . . . 118.50(13) ?
    C17 C20 Fe1 C24 . . . . -120.02(17) ?
    C24 C20 Fe1 C21 . . . . -118.50(13) ?
    C17 C20 Fe1 C21 . . . . 121.48(18) ?
    C23 C22 Fe1 C25 . . . . 165.56(18) ?
    C21 C22 Fe1 C25 . . . . 46.0(2) ?
    C23 C22 Fe1 C26 . . . . -161.47(12) ?
    C21 C22 Fe1 C26 . . . . 78.98(13) ?
    C23 C22 Fe1 C29 . . . . -46.0(3) ?
    C21 C22 Fe1 C29 . . . . -165.6(2) ?
    C23 C22 Fe1 C20 . . . . 81.97(10) ?
    C21 C22 Fe1 C20 . . . . -37.58(10) ?
    C23 C22 Fe1 C27 . . . . -119.49(13) ?
    C21 C22 Fe1 C27 . . . . 120.96(13) ?
    C23 C22 Fe1 C28 . . . . -78.46(15) ?
    C21 C22 Fe1 C28 . . . . 161.99(13) ?
    C21 C22 Fe1 C23 . . . . -119.55(14) ?
    C23 C22 Fe1 C24 . . . . 37.89(9) ?
    C21 C22 Fe1 C24 . . . . -81.66(11) ?
    C23 C22 Fe1 C21 . . . . 119.55(14) ?
    C28 C27 Fe1 C25 . . . . -81.37(16) ?
    C26 C27 Fe1 C25 . . . . 38.47(15) ?
    C28 C27 Fe1 C26 . . . . -119.8(2) ?
    C28 C27 Fe1 C29 . . . . -37.72(15) ?
    C26 C27 Fe1 C29 . . . . 82.12(16) ?
    C28 C27 Fe1 C20 . . . . -160.86(19) ?
    C26 C27 Fe1 C20 . . . . -41.0(3) ?
    C28 C27 Fe1 C22 . . . . 121.69(14) ?
    C26 C27 Fe1 C22 . . . . -118.47(15) ?
    C26 C27 Fe1 C28 . . . . 119.8(2) ?
    C28 C27 Fe1 C23 . . . . 79.83(16) ?
    C26 C27 Fe1 C23 . . . . -160.33(14) ?
    C28 C27 Fe1 C24 . . . . 45.4(3) ?
    C26 C27 Fe1 C24 . . . . 165.26(19) ?
    C28 C27 Fe1 C21 . . . . 164.07(13) ?
    C26 C27 Fe1 C21 . . . . -76.09(16) ?
    C27 C28 Fe1 C25 . . . . 81.45(15) ?
    C29 C28 Fe1 C25 . . . . -37.69(15) ?
    C27 C28 Fe1 C26 . . . . 37.26(14) ?
    C29 C28 Fe1 C26 . . . . -81.88(17) ?
    C27 C28 Fe1 C29 . . . . 119.1(2) ?
    C27 C28 Fe1 C20 . . . . 161.70(18) ?
    C29 C28 Fe1 C20 . . . . 42.6(3) ?
    C27 C28 Fe1 C22 . . . . -77.16(16) ?
    C29 C28 Fe1 C22 . . . . 163.70(15) ?
    C29 C28 Fe1 C27 . . . . -119.1(2) ?
    C27 C28 Fe1 C23 . . . . -119.02(14) ?
    C29 C28 Fe1 C23 . . . . 121.84(16) ?
    C27 C28 Fe1 C24 . . . . -161.74(12) ?
    C29 C28 Fe1 C24 . . . . 79.11(17) ?
    C27 C28 Fe1 C21 . . . . -41.4(3) ?
    C29 C28 Fe1 C21 . . . . -160.5(2) ?
    C22 C23 Fe1 C25 . . . . -163.8(2) ?
    C24 C23 Fe1 C25 . . . . -44.5(3) ?
    C22 C23 Fe1 C26 . . . . 44.8(3) ?
    C24 C23 Fe1 C26 . . . . 164.0(2) ?
    C22 C23 Fe1 C29 . . . . 162.79(11) ?
    C24 C23 Fe1 C29 . . . . -77.98(13) ?
    C22 C23 Fe1 C20 . . . . -81.63(10) ?
    C24 C23 Fe1 C20 . . . . 37.60(10) ?
    C24 C23 Fe1 C22 . . . . 119.23(15) ?
    C22 C23 Fe1 C27 . . . . 79.31(14) ?
    C24 C23 Fe1 C27 . . . . -161.46(13) ?
    C22 C23 Fe1 C28 . . . . 120.96(13) ?
    C24 C23 Fe1 C28 . . . . -119.81(13) ?
    C22 C23 Fe1 C24 . . . . -119.23(15) ?
    C22 C23 Fe1 C21 . . . . -37.74(10) ?
    C24 C23 Fe1 C21 . . . . 81.49(11) ?
    C20 C24 Fe1 C25 . . . . -76.82(13) ?
    C23 C24 Fe1 C25 . . . . 163.60(13) ?
    C20 C24 Fe1 C26 . . . . -42.4(3) ?
    C23 C24 Fe1 C26 . . . . -162.0(2) ?
    C20 C24 Fe1 C29 . . . . -118.58(11) ?
    C23 C24 Fe1 C29 . . . . 121.84(13) ?
    C23 C24 Fe1 C20 . . . . -119.58(14) ?
    C20 C24 Fe1 C22 . . . . 82.22(10) ?
    C23 C24 Fe1 C22 . . . . -37.36(11) ?
    C20 C24 Fe1 C27 . . . . 166.3(2) ?
    C23 C24 Fe1 C27 . . . . 46.7(3) ?
    C20 C24 Fe1 C28 . . . . -160.61(11) ?
    C23 C24 Fe1 C28 . . . . 79.81(14) ?
    C20 C24 Fe1 C23 . . . . 119.58(14) ?
    C20 C24 Fe1 C21 . . . . 38.10(8) ?
    C23 C24 Fe1 C21 . . . . -81.48(11) ?
    C20 C21 Fe1 C25 . . . . 79.13(12) ?
    C22 C21 Fe1 C25 . . . . -161.43(12) ?
    C20 C21 Fe1 C26 . . . . 121.14(11) ?
    C22 C21 Fe1 C26 . . . . -119.42(12) ?
    C20 C21 Fe1 C29 . . . . 47.6(3) ?
    C22 C21 Fe1 C29 . . . . 167.1(2) ?
    C22 C21 Fe1 C20 . . . . 119.44(15) ?
    C20 C21 Fe1 C22 . . . . -119.44(15) ?
    C20 C21 Fe1 C27 . . . . 162.09(11) ?
    C22 C21 Fe1 C27 . . . . -78.47(14) ?
    C20 C21 Fe1 C28 . . . . -167.4(2) ?
    C22 C21 Fe1 C28 . . . . -47.9(3) ?
    C20 C21 Fe1 C23 . . . . -82.26(10) ?
    C22 C21 Fe1 C23 . . . . 37.18(11) ?
    C20 C21 Fe1 C24 . . . . -38.22(9) ?
    C22 C21 Fe1 C24 . . . . 81.23(11) ?
loop_
    _geom_hbond_atom_site_label_D
    _geom_hbond_atom_site_label_H
    _geom_hbond_atom_site_label_A
    _geom_hbond_site_symmetry_A
    _geom_hbond_distance_DH
    _geom_hbond_distance_HA
    _geom_hbond_distance_DA
    _geom_hbond_angle_DHA
    C25 H25 N3 1_555 0.93 2.55 3.351(2) 144
    C35 H35 Cg3 2_756 0.93 2.83 3.616(2) 143
_iucr_refine_instructions_details
;
TITL FE55 in P2(1)/c
CELL  0.71073  10.8091  12.3265  20.9894   90.000  100.654   90.000
ZERR     4.00   0.0018   0.0020   0.0033    0.000    0.008    0.000
LATT   1
SYMM  - X, 1/2 + Y, 1/2 - Z
SFAC  C    H    N    O    FE
UNIT  144  116  12   4    4
MERG   2
FMAP   2
PLAN   25
L.S.   10
BOND $H
CONF
ACTA
WGHT    0.058200    0.686400
FVAR       0.10610
C1    1    0.796809    0.518459    0.703667    11.00000    0.03840    0.04139 =
         0.04361    0.00095    0.00342   -0.00287
AFIX  43
H1    2    0.839687    0.505904    0.745670    11.00000   -1.20000
AFIX   0
C2    1    0.806551    0.617174    0.675256    11.00000    0.04292    0.03941 =
         0.06051   -0.00143    0.00631   -0.00910
AFIX  43
H2    2    0.856097    0.671252    0.698024    11.00000   -1.20000
AFIX   0
C3    1    0.742605    0.637213    0.612329    11.00000    0.05422    0.03642 =
         0.06202    0.01246    0.00720   -0.00660
AFIX  43
H3    2    0.749395    0.704805    0.593592    11.00000   -1.20000
AFIX   0
C4    1    0.670323    0.558777    0.578055    11.00000    0.05399    0.04020 =
         0.04678    0.01294    0.00503   -0.00240
AFIX  43
H4    2    0.628360    0.573270    0.536116    11.00000   -1.20000
AFIX   0
C5    1    0.658526    0.455815    0.605564    11.00000    0.03607    0.03352 =
         0.03618    0.00422    0.00802    0.00104
C6    1    0.722477    0.435850    0.669854    11.00000    0.03105    0.03163 =
         0.03782    0.00237    0.00870    0.00198
C7    1    0.638020    0.268134    0.665759    11.00000    0.03260    0.03084 =
         0.03082    0.00395    0.00565    0.00251
C8    1    0.576531    0.286947    0.600634    11.00000    0.03313    0.03312 =
         0.03033    0.00298    0.00512    0.00264
C9    1    0.504263    0.190072    0.577736    11.00000    0.03396    0.03508 =
         0.03348    0.00109    0.00330    0.00112
C10   1    0.520488    0.112298    0.626979    11.00000    0.03251    0.03363 =
         0.03463    0.00134    0.00338    0.00012
C11   1    0.602753    0.156900    0.688647    11.00000    0.03291    0.03034 =
         0.03038    0.00439    0.00406    0.00013
C12   1    0.457058    0.014055    0.616725    11.00000    0.04276    0.03702 =
         0.04534    0.00395    0.00432   -0.00473
AFIX  43
H12   2    0.467162   -0.038775    0.648904    11.00000   -1.20000
AFIX   0
C13   1    0.378276   -0.003757    0.557508    11.00000    0.04167    0.04059 =
         0.05332   -0.00789    0.00319   -0.00757
AFIX  43
H13   2    0.334366   -0.068835    0.550380    11.00000   -1.20000
AFIX   0
C14   1    0.363923    0.073299    0.509038    11.00000    0.04213    0.05140 =
         0.04311   -0.00733   -0.00252   -0.00232
AFIX  43
H14   2    0.311184    0.059296    0.469620    11.00000   -1.20000
AFIX   0
C15   1    0.427065    0.170960    0.518475    11.00000    0.04528    0.04333 =
         0.03514    0.00222   -0.00180    0.00039
AFIX  43
H15   2    0.417942    0.222784    0.485738    11.00000   -1.20000
AFIX   0
C16   1    0.717727    0.088494    0.721398    11.00000    0.03089    0.02956 =
         0.03047    0.00471    0.00373   -0.00130
AFIX  13
H16   2    0.779333    0.137633    0.746630    11.00000   -1.20000
AFIX   0
C17   1    0.664726    0.014364    0.769152    11.00000    0.03676    0.03089 =
         0.03169    0.00590    0.00409   -0.00319
AFIX  13
H17   2    0.645537   -0.056345    0.748317    11.00000   -1.20000
AFIX   0
C18   1    0.539913    0.067441    0.777239    11.00000    0.03645    0.04694 =
         0.04163    0.01333    0.00966   -0.00136
AFIX  23
H18A  2    0.469007    0.022612    0.758044    11.00000   -1.20000
H18B  2    0.537251    0.078306    0.822737    11.00000   -1.20000
AFIX   0
C19   1    0.412544    0.220017    0.728577    11.00000    0.04784    0.05472 =
         0.05670    0.01088    0.01690    0.01577
AFIX 137
H19A  2    0.354495    0.169373    0.704496    11.00000   -1.50000
H19B  2    0.415945    0.284358    0.703188    11.00000   -1.50000
H19C  2    0.385028    0.238553    0.768141    11.00000   -1.50000
AFIX   0
C20   1    0.758081   -0.003094    0.830871    11.00000    0.04228    0.02578 =
         0.03281    0.00387    0.00416    0.00148
C21   1    0.731159   -0.038100    0.891345    11.00000    0.05613    0.03581 =
         0.03676    0.00840    0.00548   -0.00229
AFIX  43
H21   2    0.651602   -0.051449    0.900521    11.00000   -1.20000
AFIX   0
C22   1    0.847660   -0.049126    0.935435    11.00000    0.07598    0.03746 =
         0.03348    0.00633   -0.00278    0.00533
AFIX  43
H22   2    0.857131   -0.070358    0.978583    11.00000   -1.20000
AFIX   0
C23   1    0.945679   -0.022552    0.902783    11.00000    0.05165    0.04304 =
         0.04761   -0.00041   -0.01026    0.01108
AFIX  43
H23   2    1.031185   -0.023250    0.920428    11.00000   -1.20000
AFIX   0
C24   1    0.891251    0.005655    0.837921    11.00000    0.04161    0.03729 =
         0.04022    0.00086    0.00224    0.00697
AFIX  43
H24   2    0.935090    0.026249    0.805698    11.00000   -1.20000
AFIX   0
C25   1    0.739010    0.250019    0.876372    11.00000    0.09477    0.03624 =
         0.05402   -0.00756   -0.01056    0.01835
AFIX  43
H25   2    0.678619    0.262828    0.839438    11.00000   -1.20000
AFIX   0
C26   1    0.715439    0.215234    0.937132    11.00000    0.09041    0.04840 =
         0.07127   -0.01162    0.02129    0.01810
AFIX  43
H26   2    0.637050    0.200400    0.947372    11.00000   -1.20000
AFIX   0
C27   1    0.831725    0.207230    0.979025    11.00000    0.12212    0.05025 =
         0.04293   -0.00950   -0.00077    0.01339
AFIX  43
H27   2    0.843912    0.186560    1.022350    11.00000   -1.20000
AFIX   0
C28   1    0.925988    0.235237    0.945262    11.00000    0.08662    0.04722 =
         0.08129   -0.01780   -0.01436   -0.00792
AFIX  43
H28   2    1.011902    0.236239    0.961942    11.00000   -1.20000
AFIX   0
C29   1    0.869011    0.261784    0.881543    11.00000    0.11590    0.03489 =
         0.06812   -0.00520    0.02224   -0.00960
AFIX  43
H29   2    0.910491    0.283387    0.848594    11.00000   -1.20000
AFIX   0
C30   1    0.783624    0.024729    0.675243    11.00000    0.03597    0.03395 =
         0.03431    0.00263    0.00256    0.00116
C31   1    0.894649    0.072688    0.652007    11.00000    0.03304    0.03992 =
         0.03400    0.00510    0.00420    0.00511
C32   1    0.950178    0.011499    0.608854    11.00000    0.04161    0.06314 =
         0.05266   -0.01300    0.01016    0.00034
AFIX  43
H32   2    0.916160   -0.055437    0.594590    11.00000   -1.20000
AFIX   0
C33   1    1.055383    0.049689    0.587168    11.00000    0.04735    0.08935 =
         0.05894   -0.01308    0.02130    0.00196
AFIX  43
H33   2    1.092000    0.008208    0.558618    11.00000   -1.20000
AFIX   0
C34   1    1.106006    0.148884    0.607723    11.00000    0.04230    0.07911 =
         0.05946    0.01249    0.01938    0.00012
AFIX  43
H34   2    1.176448    0.174410    0.592807    11.00000   -1.20000
AFIX   0
C35   1    1.052799    0.210499    0.650279    11.00000    0.04691    0.04595 =
         0.06552    0.01340    0.01288   -0.00367
AFIX  43
H35   2    1.087468    0.277378    0.664197    11.00000   -1.20000
AFIX   0
C36   1    0.947116    0.172629    0.672448    11.00000    0.04232    0.03741 =
         0.04881    0.00469    0.01268    0.00224
AFIX  43
H36   2    0.911306    0.214468    0.701148    11.00000   -1.20000
AFIX   0
N1    3    0.710344    0.338557    0.700414    11.00000    0.03634    0.03362 =
         0.03306    0.00235    0.00372   -0.00045
N2    3    0.583714    0.378737    0.570258    11.00000    0.04310    0.03432 =
         0.03370    0.00555    0.00372   -0.00058
N3    3    0.537057    0.171168    0.743588    11.00000    0.03692    0.03855 =
         0.03591    0.00663    0.01006    0.00319
O1    4    0.747708   -0.065753    0.657978    11.00000    0.05921    0.04200 =
         0.06247   -0.01321    0.01947   -0.01064
FE1   5    0.826236    0.106179    0.901638    11.00000    0.05287    0.03087 =
         0.03530   -0.00061    0.00166    0.00303
HKLF 4
REM  FE55 in P2(1)/c
REM R1 =  0.0364 for   5624 Fo > 4sig(Fo)  and  0.0474 for all   6927 data
REM    371 parameters refined using      0 restraints
END
WGHT      0.0544      0.6936
REM Highest difference peak  0.295,  deepest hole -0.441,  1-sigma level  0.063
Q1    1   0.5364  0.2390  0.5846  11.00000  0.05    0.29
Q2    1   0.7149  0.0025  0.8026  11.00000  0.05    0.27
Q3    1   0.5945  0.2808  0.6334  11.00000  0.05    0.25
Q4    1   0.6198  0.2108  0.6789  11.00000  0.05    0.22
Q5    1   0.6611  0.1186  0.7015  11.00000  0.05    0.22
Q6    1   0.5279  0.1451  0.5989  11.00000  0.05    0.21
Q7    1   0.5022  0.1568  0.6033  11.00000  0.05    0.21
Q8    1   0.3800  0.2625  0.6881  11.00000  0.05    0.20
Q9    1   0.4612  0.1833  0.5513  11.00000  0.05    0.20
Q10   1   0.6940  0.4408  0.6360  11.00000  0.05    0.20
Q11   1   0.7497  0.0548  0.6972  11.00000  0.05    0.19
Q12   1   0.5546  0.1345  0.6566  11.00000  0.05    0.19
Q13   1   0.8362  0.0537  0.6662  11.00000  0.05    0.19
Q14   1   0.4314 -0.0005  0.5841  11.00000  0.05    0.19
Q15   1   0.6955  0.0526  0.7483  11.00000  0.05    0.18
Q16   1   0.5553  0.3349  0.5914  11.00000  0.05    0.18
Q17   1   0.8214 -0.0201  0.8233  11.00000  0.05    0.18
Q18   1   1.0467  0.1134  0.5832  11.00000  0.05    0.18
Q19   1   0.5612  0.1661  0.7124  11.00000  0.05    0.17
Q20   1   0.9120  0.3162  0.7699  11.00000  0.05    0.17
Q21   1   0.6020  0.3233  0.5800  11.00000  0.05    0.17
Q22   1   0.7493  0.3186  0.7303  11.00000  0.05    0.17
Q23   1   0.8048  0.3549  0.7484  11.00000  0.05    0.17
Q24   1   0.7914  0.1670  1.0235  11.00000  0.05    0.17
Q25   1   0.5981  0.0269  0.7763  11.00000  0.05    0.16
;
