# Supplementary material for: 4-Ferrocenyl-1-methyl-3-benzoyl­spiro­[pyrrolidine-2,11′-indeno­[1,2-b]quinoxaline]
Source: Acta Crystallogr Sect E Struct Rep Online. 2012 Nov 30;68(Pt 12):m1576–7. doi: 10.1107/S1600536812048349 (PMC3588807; doi:10.1107/S1600536812048349)
Supplement: Supplementary file 2 [file e-68-m1576-Isup2.hkl]

# 
# h,k,l, Fc-squared, Fo-squared, sigma(Fo-squared) and status flag 
# 
data_I
_shelx_title ' FE55 in P2(1)/c' 
_shelx_refln_list_code          4 
_shelx_F_calc_maximum      347.71 
_exptl_crystal_F_000      1200.00 
_reflns_d_resolution_high  0.7431 
 
loop_ 
 _symmetry_equiv_pos_as_xyz 
 'x, y, z' 
 '-x, y+1/2, -z+1/2' 
 '-x, -y, -z' 
 'x, -y-1/2, z-1/2' 
 
_cell_length_a    10.8091 
_cell_length_b    12.3265 
_cell_length_c    20.9894 
_cell_angle_alpha  90.000 
_cell_angle_beta  100.654 
_cell_angle_gamma  90.000 
 
_shelx_F_squared_multiplier     1.000 
 
loop_ 
 _refln_index_h 
 _refln_index_k 
 _refln_index_l 
 _refln_F_squared_calc 
 _refln_F_squared_meas 
 _refln_F_squared_sigma 
 _refln_observed_status 
   1   0   0     1265.44     1346.79     38.20 o 
   2   0   0     6629.36     6682.76    201.65 o 
   3   0   0     3598.01     3614.61     75.59 o 
   4   0   0      259.98      223.22      6.57 o 
   5   0   0        3.41        4.44      1.88 o 
   6   0   0      173.65      274.01      9.09 o 
   7   0   0       22.81       44.84      5.77 o 
   8   0   0      962.48      994.21     25.39 o 
   9   0   0     1496.82     1418.18     35.11 o 
  10   0   0      169.89      145.79     16.43 o 
  11   0   0      266.00      284.06     14.66 o 
  12   0   0        1.75        8.46      6.57 o 
  13   0   0      283.26      315.35     22.21 o 
  14   0   0       21.21       46.01      9.36 o 
   1   1   0    20519.93    18538.28    224.33 o 
   2   1   0       81.70       67.20      1.71 o 
   3   1   0      275.73      331.14      6.69 o 
   4   1   0      869.23      900.33     20.47 o 
   5   1   0      155.52      131.38      5.12 o 
   6   1   0      813.74      918.72     16.12 o 
   7   1   0     1221.43     1142.08     30.83 o 
   8   1   0      218.93      219.14      7.56 o 
   9   1   0        3.72        2.96      3.15 o 
  10   1   0      693.75      662.62     16.72 o 
  11   1   0       29.46       38.06      4.86 o 
  12   1   0        0.24        2.44      4.44 o 
  13   1   0        7.38       10.07      5.21 o 
  14   1   0        0.60        2.52      4.68 o 
   0   2   0    15735.95    12426.50    513.15 o 
   1   2   0     1522.53     1646.68     21.93 o 
   2   2   0     7767.84     8233.42     99.36 o 
   3   2   0       48.65       57.27      1.59 o 
   4   2   0      396.51      422.20      6.37 o 
   5   2   0        8.53       21.37      1.49 o 
   6   2   0      576.71      612.04     10.24 o 
   7   2   0      912.47      997.02     18.16 o 
   8   2   0        2.71        6.74      1.99 o 
   9   2   0      145.85      125.01      4.67 o 
  10   2   0      186.52      186.38     13.59 o 
  11   2   0       90.78      105.99      6.08 o 
  12   2   0       52.05       28.45      5.18 o 
  13   2   0        0.07        0.29      4.06 o 
  14   2   0       65.56       73.40      6.67 o 
   1   3   0      921.03     1045.18     14.24 o 
   2   3   0       90.08       97.52      2.14 o 
   3   3   0      596.21      677.17      8.49 o 
   4   3   0     5628.58     5490.95     61.82 o 
   5   3   0      218.83      193.85      4.13 o 
   6   3   0      142.93      197.54      4.34 o 
   7   3   0     1618.80     1629.34     21.82 o 
   8   3   0      375.27      392.41      7.40 o 
   9   3   0      424.79      417.16      8.75 o 
  10   3   0      163.11      186.43      6.02 o 
  11   3   0       47.95       38.22      4.35 o 
  12   3   0        5.24        6.44      4.42 o 
  13   3   0      117.28      136.50      6.91 o 
  14   3   0        2.78        0.89      8.88 o 
   0   4   0     4740.52     5063.37    143.91 o 
   1   4   0      679.76      777.80     12.04 o 
   2   4   0      920.84      878.63     12.43 o 
   3   4   0     8354.59     8763.43    105.92 o 
   4   4   0        2.11       13.26      1.26 o 
   5   4   0      769.67      684.79      9.08 o 
   6   4   0     1780.95     1784.15     21.56 o 
   7   4   0     1064.90     1050.87     13.81 o 
   8   4   0      307.71      328.43      6.21 o 
   9   4   0      701.65      678.16     11.06 o 
  10   4   0      323.04      289.16      7.25 o 
  11   4   0      231.33      232.28      6.58 o 
  12   4   0      112.89      113.16      5.04 o 
  13   4   0        0.42       -0.84      3.35 o 
   1   5   0       18.83       18.25      0.92 o 
   2   5   0      344.66      432.92      6.79 o 
   3   5   0      107.43      113.54      3.10 o 
   4   5   0      305.47      410.48      7.23 o 
   5   5   0      138.05      151.22      3.90 o 
   6   5   0      244.64      278.58      7.18 o 
   7   5   0      430.70      435.52      7.80 o 
   8   5   0      554.61      516.27      9.19 o 
   9   5   0        0.09       -2.06      2.53 o 
  10   5   0       74.24       76.97      4.34 o 
  11   5   0        4.28        6.20      3.42 o 
  12   5   0      256.32      249.78      8.42 o 
  13   5   0        3.03        2.09      4.48 o 
   0   6   0      298.56      303.17      7.20 o 
   1   6   0      434.64      447.91      6.73 o 
   2   6   0     3304.97     3566.10     47.53 o 
   3   6   0      482.39      440.90      7.32 o 
   4   6   0      408.74      442.54      7.54 o 
   5   6   0       28.65       22.77      2.12 o 
   6   6   0      728.26      762.02     11.30 o 
   7   6   0      214.73      209.54      5.30 o 
   8   6   0        6.26        3.47      2.60 o 
   9   6   0      189.77      194.07      5.94 o 
  10   6   0       13.40       12.86      3.34 o 
  11   6   0      420.82      425.14      9.58 o 
  12   6   0       90.41      103.91      5.83 o 
  13   6   0       13.26        8.43      4.96 o 
   1   7   0     5057.41     5077.02     67.76 o 
   2   7   0     2852.15     2773.40     46.01 o 
   3   7   0        5.60       19.51      1.89 o 
   4   7   0     1644.62     1622.81     23.03 o 
   5   7   0      309.47      298.50      6.04 o 
   6   7   0       27.30       34.19      2.63 o 
   7   7   0      216.69      238.27      6.84 o 
   8   7   0      548.37      494.87     10.83 o 
   9   7   0       14.73       14.34      4.75 o 
  10   7   0      337.17      361.35      9.26 o 
  11   7   0      113.59      127.91      6.40 o 
  12   7   0       36.54       44.16      5.14 o 
   0   8   0      767.21      752.57     16.92 o 
   1   8   0      808.83      803.63     11.64 o 
   2   8   0      363.61      358.03      5.64 o 
   3   8   0     1241.34     1236.78     17.88 o 
   4   8   0      250.18      241.16      5.36 o 
   5   8   0     1217.22     1213.63     18.12 o 
   6   8   0       29.78       21.62      2.69 o 
   7   8   0       38.44       30.75      3.58 o 
   8   8   0       18.11       12.74      4.49 o 
   9   8   0        2.68        1.52      3.96 o 
  10   8   0        8.03        5.96      4.17 o 
  11   8   0        4.51        4.32      4.24 o 
  12   8   0       10.86       12.05      4.73 o 
   1   9   0       89.06       75.46      4.60 o 
   2   9   0      673.49      675.18     11.58 o 
   3   9   0      122.16      111.20      4.81 o 
   4   9   0      263.41      254.01      5.55 o 
   5   9   0      183.49      156.50      4.88 o 
   6   9   0      392.24      357.15      8.18 o 
   7   9   0      173.01      164.80      7.06 o 
   8   9   0       53.64       62.66      4.73 o 
   9   9   0       21.70       22.50      5.77 o 
  10   9   0      115.80      127.28      7.95 o 
  11   9   0       19.71       13.68      5.59 o 
   0  10   0      764.26      724.86     25.76 o 
   1  10   0      142.29      149.98      5.93 o 
   2  10   0        2.01        0.94      2.80 o 
   3  10   0     2102.50     2026.79     37.95 o 
   4  10   0       11.40        6.48      3.22 o 
   5  10   0      733.21      793.14     17.98 o 
   6  10   0      678.24      677.92     13.52 o 
   7  10   0       35.34       27.59      3.68 o 
   8  10   0      247.20      267.56      9.86 o 
   9  10   0      124.49      124.01      7.34 o 
  10  10   0       24.13       24.57      5.59 o 
  11  10   0        1.53       -6.70      6.70 o 
   1  11   0      367.61      370.17     13.13 o 
   2  11   0       95.63       94.58      4.94 o 
   3  11   0        4.53        1.30      5.33 o 
   4  11   0      743.11      746.89     16.40 o 
   5  11   0      894.53      942.58     20.17 o 
   6  11   0       77.44       81.34      8.70 o 
   7  11   0      184.17      186.51      7.99 o 
   8  11   0        6.46        4.24      5.55 o 
   9  11   0        9.95       -4.84      5.55 o 
  10  11   0       12.91        8.77      7.20 o 
   0  12   0       71.06       53.30      7.99 o 
   1  12   0        5.38        4.26      3.22 o 
   2  12   0        4.48        1.38      5.56 o 
   3  12   0       77.48       80.24      6.57 o 
   4  12   0        4.98        7.05      4.68 o 
   5  12   0      127.43      125.33      6.78 o 
   6  12   0      116.14      111.65     11.99 o 
   7  12   0        2.76       -1.84      5.77 o 
   8  12   0       69.58       71.95     11.55 o 
   9  12   0        9.23        9.77      9.77 o 
   1  13   0      795.94      800.60     21.66 o 
   2  13   0      243.64      228.50      9.99 o 
   3  13   0       51.08       39.97      8.88 o 
   4  13   0       13.51        7.99      7.99 o 
   5  13   0       42.28       55.96      9.77 o 
   6  13   0       50.67       51.03      6.22 o 
   7  13   0       42.00       37.17     11.55 o 
   8  13   0        7.20       -0.89      7.99 o 
   0  14   0       80.82       93.27     10.66 o 
   1  14   0       81.33       78.64      7.20 o 
   2  14   0       14.05       21.22      5.77 o 
   3  14   0      591.91      620.93     27.54 o 
   4  14   0        0.27       -1.78      7.99 o 
   5  14   0       78.20       82.61     10.66 o 
   6  14   0      447.85      468.14     23.10 o 
   1  15   0        2.19       10.57      5.94 o 
   2  15   0       56.45       64.63      7.55 o 
   3  15   0       14.29       17.77      8.88 o 
   4  15   0       82.18       86.17     12.44 o 
   5  15   0        5.70        7.11      8.88 o 
   0  16   0        3.52       11.55      8.88 o 
   1  16   0        8.17        6.26      8.44 o 
   2  16   0        3.29        3.55      6.28 o 
   3  16   0        2.77       -2.66      8.88 o 
 -14   1   1        0.85        9.36      4.75 o 
 -13   1   1       18.10       25.11      4.63 o 
 -12   1   1      137.35      150.47      8.46 o 
 -11   1   1       18.16       28.79      4.54 o 
 -10   1   1       98.34       86.95      5.52 o 
  -9   1   1       16.75        4.50      3.20 o 
  -8   1   1      808.84      809.50     17.77 o 
  -7   1   1     1314.63     1262.34     21.28 o 
  -6   1   1     1272.28     1147.01     19.08 o 
  -5   1   1     2083.91     2169.55     33.38 o 
  -4   1   1      590.84      519.60      9.10 o 
  -3   1   1     1523.61     1540.10     24.07 o 
  -2   1   1     4211.61     4364.08     76.08 o 
  -1   1   1    17685.99    16119.78    212.67 o 
   0   1   1     5241.81     5311.23     80.37 o 
   1   1   1     1677.22     1778.46     19.95 o 
   2   1   1    37533.12    32899.25    640.17 o 
   3   1   1     2199.13     2371.47     29.31 o 
   4   1   1       18.55       26.55      1.30 o 
   5   1   1       41.46       22.51      1.76 o 
   6   1   1     2322.33     2335.21     47.83 o 
   7   1   1      501.57      541.16     16.36 o 
   8   1   1      440.75      448.13      8.60 o 
   9   1   1      510.70      493.05     11.41 o 
  10   1   1       23.31       33.33      4.54 o 
  11   1   1      106.27      111.15      6.38 o 
  12   1   1      411.74      415.91     12.06 o 
  13   1   1      203.49      210.42     10.54 o 
  14   1   1       15.21       23.60      6.43 o 
 -14   2   1      210.00      214.45     16.16 o 
 -13   2   1        0.81        2.27      4.15 o 
 -12   2   1      176.86      170.75      7.02 o 
 -11   2   1      432.12      421.50     11.31 o 
 -10   2   1      166.89      141.42      6.38 o 
  -9   2   1       32.11       35.11      2.82 o 
  -8   2   1     2002.18     1997.21     32.49 o 
  -7   2   1     1639.90     1684.29     27.84 o 
  -6   2   1      418.69      401.38      6.60 o 
  -5   2   1     1934.09     1823.99     23.33 o 
  -4   2   1     2426.21     2361.83     29.48 o 
  -3   2   1    17691.39    17169.27    168.55 o 
  -2   2   1     1029.08     1281.23     14.77 o 
  -1   2   1     5577.90     5834.72     76.93 o 
   0   2   1    35376.34    27062.74    546.56 o 
   1   2   1    11390.17    11664.89    170.51 o 
   2   2   1     2787.25     2909.90     34.95 o 
   3   2   1     3772.40     3764.56     42.44 o 
   4   2   1     3909.61     3729.74     45.95 o 
   5   2   1       66.30       72.03      2.44 o 
   6   2   1     1455.44     1414.46     20.86 o 
   7   2   1       28.79       18.00      2.02 o 
   8   2   1       18.01       13.19      2.17 o 
   9   2   1      717.83      701.12     12.40 o 
  10   2   1       23.60       35.54      3.50 o 
  11   2   1       30.47       25.58      4.65 o 
  12   2   1      100.88      118.81      7.17 o 
  13   2   1        5.83        0.44      4.89 o 
  14   2   1       46.43       60.14      9.90 o 
 -14   3   1        0.01       -0.91      4.73 o 
 -13   3   1       51.00       38.61      5.37 o 
 -12   3   1       93.46       83.42      5.53 o 
 -11   3   1      247.63      244.56      6.47 o 
 -10   3   1      464.04      433.15      8.38 o 
  -9   3   1       84.12       77.53      3.42 o 
  -8   3   1      210.41      214.69      5.25 o 
  -7   3   1     1949.32     2002.94     29.96 o 
  -6   3   1       80.42       51.78      2.40 o 
  -5   3   1      704.67      831.02     11.79 o 
  -4   3   1     3300.73     3723.52     39.32 o 
  -3   3   1      279.21      397.51      5.34 o 
  -2   3   1     3537.99     3737.37     45.51 o 
  -1   3   1     4137.18     4420.65     64.72 o 
   0   3   1      436.13      415.78      5.86 o 
   1   3   1     3738.37     3901.24     51.50 o 
   2   3   1      719.19      654.40      8.49 o 
   3   3   1     1249.93     1430.42     18.25 o 
   4   3   1     1805.70     1953.34     22.72 o 
   5   3   1     2616.05     2758.56     34.72 o 
   6   3   1        0.76        1.14      1.60 o 
   7   3   1      487.14      490.14      8.28 o 
   8   3   1      131.52      113.37      4.50 o 
   9   3   1      220.81      221.41      5.71 o 
  10   3   1      219.54      205.70      7.25 o 
  11   3   1       26.32       26.51      3.64 o 
  12   3   1        2.54       -1.77      3.47 o 
  13   3   1       10.39       10.01      4.60 o 
 -13   4   1        2.95        5.72      3.30 o 
 -12   4   1       28.94       23.81      3.60 o 
 -11   4   1      145.02      168.21      5.90 o 
 -10   4   1      512.15      509.24     10.19 o 
  -9   4   1        2.41       -2.07      2.07 o 
  -8   4   1      234.04      240.81      5.25 o 
  -7   4   1       62.08       52.06      2.73 o 
  -6   4   1       63.39       50.73      2.33 o 
  -5   4   1      130.01      136.20      3.51 o 
  -4   4   1      142.11      169.12      3.56 o 
  -3   4   1       70.50       56.12      3.20 o 
  -2   4   1      408.35      413.98      6.46 o 
  -1   4   1      772.49      889.06     13.70 o 
   0   4   1      237.62      255.49      4.32 o 
   1   4   1       85.38      102.06      2.20 o 
   2   4   1      233.81      287.03      4.71 o 
   3   4   1     2359.89     2431.29     29.83 o 
   4   4   1      623.86      575.60      8.41 o 
   5   4   1        5.46        2.37      2.06 o 
   6   4   1     1920.69     1891.27     26.87 o 
   7   4   1      103.20      111.43      3.79 o 
   8   4   1      344.23      327.41      6.78 o 
   9   4   1      480.74      478.53     10.86 o 
  10   4   1       28.01       33.52      3.35 o 
  11   4   1       41.22       35.14      3.61 o 
  12   4   1       13.45       10.42      3.37 o 
  13   4   1        9.88        9.54      3.76 o 
 -13   5   1        2.88        3.45      4.42 o 
 -12   5   1      102.72      120.75      6.41 o 
 -11   5   1       18.25       19.81      3.66 o 
 -10   5   1      304.09      317.84      8.30 o 
  -9   5   1      739.52      718.18     11.96 o 
  -8   5   1       72.00       75.22      3.63 o 
  -7   5   1      387.87      442.05      7.99 o 
  -6   5   1      544.88      538.46      8.72 o 
  -5   5   1      538.61      566.46      8.58 o 
  -4   5   1     3848.17     3697.42     45.79 o 
  -3   5   1     2582.81     2613.82     35.38 o 
  -2   5   1      274.36      335.08      5.59 o 
  -1   5   1     1057.17     1084.36     16.70 o 
   0   5   1     2645.92     2568.97     38.07 o 
   1   5   1      959.19     1105.01     13.98 o 
   2   5   1        8.67       23.43      1.43 o 
   3   5   1     3973.36     4114.43     54.97 o 
   4   5   1     1185.07     1371.86     19.33 o 
   5   5   1     3931.48     4057.07     46.30 o 
   6   5   1     1308.92     1334.93     17.50 o 
   7   5   1      192.44      203.40      5.25 o 
   8   5   1     1376.75     1264.50     18.12 o 
   9   5   1      258.04      269.46      5.94 o 
  10   5   1      259.52      260.62      6.23 o 
  11   5   1        1.88       -0.86      2.67 o 
  12   5   1        0.10       -1.18      4.08 o 
  13   5   1        0.82       -4.28      4.28 o 
 -13   6   1       72.57       84.41      6.97 o 
 -12   6   1       72.32       60.99      5.36 o 
 -11   6   1      197.75      175.95      6.93 o 
 -10   6   1        2.43        3.17      3.25 o 
  -9   6   1       44.23       37.80      3.64 o 
  -8   6   1       19.39       28.06      3.96 o 
  -7   6   1        1.84       -1.37      2.34 o 
  -6   6   1      155.84      131.86      3.77 o 
  -5   6   1     1623.39     1530.77     21.84 o 
  -4   6   1      823.88      841.60     12.65 o 
  -3   6   1      411.77      460.88      7.61 o 
  -2   6   1     9876.07    10571.19    139.11 o 
  -1   6   1       67.24       81.81      3.83 o 
   0   6   1      990.31     1029.86     17.76 o 
   1   6   1      664.66      607.21      8.08 o 
   2   6   1        8.02        7.11      3.11 o 
   3   6   1      573.85      598.67      9.32 o 
   4   6   1     1426.83     1379.80     19.71 o 
   5   6   1      487.64      539.66      8.99 o 
   6   6   1      356.50      343.17      5.96 o 
   7   6   1      466.58      472.43      8.38 o 
   8   6   1      377.30      405.83      8.12 o 
   9   6   1      547.16      525.70      9.90 o 
  10   6   1       37.25       37.08      3.75 o 
  11   6   1      139.35      141.11      6.16 o 
  12   6   1       41.95       42.62      4.80 o 
  13   6   1        4.72        2.41      4.22 o 
 -12   7   1       22.24       21.53      4.69 o 
 -11   7   1      155.16      149.77      6.80 o 
 -10   7   1      104.43      111.50      5.68 o 
  -9   7   1        5.25        2.31      3.21 o 
  -8   7   1      178.23      177.73      6.22 o 
  -7   7   1       33.14       33.56      4.02 o 
  -6   7   1      171.79      163.20      4.87 o 
  -5   7   1      143.86      145.38      4.12 o 
  -4   7   1      820.18      857.06     13.05 o 
  -3   7   1      760.57      750.87     11.45 o 
  -2   7   1      383.63      447.15      7.33 o 
  -1   7   1      157.00      196.21      6.89 o 
   0   7   1      285.57      299.16     10.58 o 
   1   7   1      397.73      446.69      9.57 o 
   2   7   1       98.95      100.85      2.84 o 
   3   7   1      786.71      815.38     15.80 o 
   4   7   1        7.50        3.90      1.61 o 
   5   7   1        1.35       -1.87      1.87 o 
   6   7   1     1106.97     1100.77     22.25 o 
   7   7   1       43.61       42.30      3.45 o 
   8   7   1       57.05       63.13      5.77 o 
   9   7   1        2.73        0.21      3.32 o 
  10   7   1       95.01       94.20      5.27 o 
  11   7   1       28.05       25.52      5.62 o 
  12   7   1       69.48       76.11      5.78 o 
 -12   8   1       16.82       20.55      5.10 o 
 -11   8   1      209.15      218.66      8.44 o 
 -10   8   1      206.19      214.12     10.26 o 
  -9   8   1      289.35      287.12      8.70 o 
  -8   8   1      868.39      850.58     16.25 o 
  -7   8   1       13.02        4.25      2.99 o 
  -6   8   1       38.05       28.51      2.89 o 
  -5   8   1       13.11       14.43      2.28 o 
  -4   8   1      804.68      807.00     12.55 o 
  -3   8   1        2.41        1.80      1.50 o 
  -2   8   1     2251.41     2285.45     31.28 o 
  -1   8   1     1340.45     1332.87     45.32 o 
   0   8   1      213.25      182.29      4.13 o 
   1   8   1     4667.30     4614.72     55.83 o 
   2   8   1        2.31        3.74      2.97 o 
   3   8   1      158.45      143.08      3.81 o 
   4   8   1      264.97      250.44      5.48 o 
   5   8   1      263.77      272.06     10.37 o 
   6   8   1     1262.42     1263.95     21.42 o 
   7   8   1      897.64      900.77     17.57 o 
   8   8   1      124.22      112.80      5.51 o 
   9   8   1      625.41      641.28     13.83 o 
  10   8   1       63.76       73.00      5.38 o 
  11   8   1        0.90       -2.34      4.03 o 
  12   8   1       11.51       15.66      5.04 o 
 -11   9   1        1.27       -2.31      4.48 o 
 -10   9   1        2.40        1.59      4.10 o 
  -9   9   1      141.35      155.33      9.49 o 
  -8   9   1       72.16       82.98      4.90 o 
  -7   9   1      338.77      336.40      8.78 o 
  -6   9   1       89.94       94.12      4.07 o 
  -5   9   1       42.94       37.75      4.93 o 
  -4   9   1       21.48       36.97      4.96 o 
  -3   9   1     4021.50     3885.92     52.35 o 
  -2   9   1       92.20       90.52      4.52 o 
  -1   9   1     1456.10     1407.62     25.09 o 
   0   9   1     2562.27     2619.77     45.11 o 
   1   9   1        2.86        7.98      2.06 o 
   2   9   1     1437.61     1397.61     19.76 o 
   3   9   1        8.60       11.87      2.20 o 
   4   9   1      790.23      815.32     14.62 o 
   5   9   1     2216.34     2141.98     34.35 o 
   6   9   1       49.46       62.82      3.34 o 
   7   9   1       25.87       34.95      4.38 o 
   8   9   1      348.74      343.24     16.54 o 
   9   9   1       22.91       16.17      5.28 o 
  10   9   1       46.70       43.16      5.97 o 
  11   9   1       41.98       40.42      6.48 o 
 -11  10   1        9.88       16.25      7.46 o 
 -10  10   1       18.27       21.98      7.04 o 
  -9  10   1       23.49       23.18      6.82 o 
  -8  10   1       93.53      106.22      8.46 o 
  -7  10   1       87.96       79.26      8.33 o 
  -6  10   1       69.74       62.66      5.08 o 
  -5  10   1      469.32      478.42     13.07 o 
  -4  10   1      277.07      262.43      8.37 o 
  -3  10   1      741.50      709.35     15.39 o 
  -2  10   1     1202.93     1161.76     27.95 o 
  -1  10   1       61.65       65.93      4.91 o 
   0  10   1      119.57      134.16      6.91 o 
   1  10   1      266.31      240.55      6.96 o 
   2  10   1      707.15      693.14     14.49 o 
   3  10   1       65.48       71.73      9.79 o 
   4  10   1       57.96       58.92      3.51 o 
   5  10   1       11.83        5.29      2.98 o 
   6  10   1        3.58        2.24      3.20 o 
   7  10   1       28.22       22.62      3.65 o 
   8  10   1        5.63        0.57      4.37 o 
   9  10   1       55.62       53.48      5.93 o 
  10  10   1       28.98       27.73      5.80 o 
  11  10   1       20.61       17.72      6.11 o 
 -10  11   1       18.49       17.65      7.55 o 
  -9  11   1        8.44        4.91      5.94 o 
  -8  11   1       43.53       36.09      6.91 o 
  -7  11   1       33.88       35.81      7.47 o 
  -6  11   1       70.43       74.92      5.45 o 
  -5  11   1      107.38      100.06     10.34 o 
  -4  11   1        0.70       -3.06      3.67 o 
  -3  11   1      150.11      139.01     15.18 o 
  -2  11   1       35.98       38.12      3.52 o 
  -1  11   1     2470.29     2412.80     64.40 o 
   0  11   1      360.59      353.92     11.61 o 
   1  11   1       36.74       29.90      4.12 o 
   2  11   1      100.19      115.23      5.28 o 
   3  11   1      618.42      611.21     19.99 o 
   4  11   1        3.37       -0.63      5.71 o 
   5  11   1       38.14       35.16      4.90 o 
   6  11   1       24.70       16.29      4.10 o 
   7  11   1        8.03        2.59      4.04 o 
   8  11   1       11.01        5.13      5.55 o 
   9  11   1        0.97       -4.07      5.94 o 
  10  11   1        8.49       13.32     10.66 o 
  -9  12   1        0.48        4.07      5.75 o 
  -8  12   1      136.29      148.39     10.05 o 
  -7  12   1      243.63      245.38     13.45 o 
  -6  12   1      457.55      471.54     12.64 o 
  -5  12   1      718.54      697.10     16.24 o 
  -4  12   1      760.70      781.45     24.87 o 
  -3  12   1      258.38      254.43     10.35 o 
  -2  12   1     1380.25     1375.18     26.64 o 
  -1  12   1       77.91       83.54      4.94 o 
   0  12   1     1264.07     1262.31     41.31 o 
   1  12   1      254.44      288.20     10.98 o 
   2  12   1       11.69        9.83      5.77 o 
   3  12   1      367.37      351.77     18.65 o 
   4  12   1      391.22      381.97     19.54 o 
   5  12   1      231.98      226.73     10.24 o 
   6  12   1      210.82      191.41     11.99 o 
   7  12   1       42.67       41.22      5.94 o 
   8  12   1        0.01       -5.33      7.99 o 
   9  12   1      110.21      134.13     14.21 o 
  -8  13   1        0.02        0.00      7.99 o 
  -7  13   1      193.97      198.09     15.10 o 
  -6  13   1       19.43       31.22     20.43 o 
  -5  13   1       41.39       25.76      7.99 o 
  -4  13   1      561.09      564.97     24.87 o 
  -3  13   1      149.04      160.78     13.32 o 
  -2  13   1       54.08       56.92     13.77 o 
  -1  13   1      123.69      136.80      8.17 o 
   0  13   1      500.28      501.93     15.70 o 
   1  13   1        3.05       -3.79      4.68 o 
   2  13   1      253.37      288.80     11.25 o 
   3  13   1       33.88       23.10      8.88 o 
   4  13   1      103.95      100.38     11.55 o 
   5  13   1      532.00      556.08     25.76 o 
   6  13   1       56.55       71.95      6.82 o 
   7  13   1       11.44        6.11      5.77 o 
   8  13   1      126.49      125.25     12.44 o 
  -6  14   1        0.01       18.65      8.88 o 
  -5  14   1       27.21       45.30      9.77 o 
  -4  14   1        2.36       17.77      8.88 o 
  -3  14   1        4.08        6.22      7.99 o 
  -2  14   1        3.13        5.85      6.22 o 
  -1  14   1       13.07       19.20      5.77 o 
   0  14   1      145.36      126.15      8.17 o 
   1  14   1        5.34       -1.33     11.10 o 
   2  14   1        7.97        8.26      5.31 o 
   3  14   1        1.93        6.22      7.11 o 
   4  14   1        2.63        7.11      7.99 o 
   5  14   1        0.41       12.44      8.88 o 
   6  14   1       99.42      100.38     11.55 o 
  -5  15   1       19.50       13.32      9.77 o 
  -4  15   1      112.41      142.13     14.21 o 
  -3  15   1       27.00       25.76      8.88 o 
  -2  15   1        0.13       -2.61      6.66 o 
  -1  15   1      115.95      127.50      9.09 o 
   0  15   1       96.83      106.61      8.46 o 
   1  15   1        0.42       -5.31      5.31 o 
   2  15   1       54.29       63.96      7.46 o 
   3  15   1       16.86       27.54      8.88 o 
   4  15   1        0.93       -7.11      7.99 o 
   5  15   1        1.35       -3.55      8.88 o 
  -3  16   1       74.89       87.94     13.32 o 
  -2  16   1        2.19       -5.65      5.65 o 
  -1  16   1       29.59       34.48      7.20 o 
   0  16   1        4.26        1.33      5.65 o 
   1  16   1      139.46      165.92     18.21 o 
   2  16   1       72.86       88.42      8.46 o 
   3  16   1      132.33      156.34     15.10 o 
 -14   0   2      219.91      216.29     10.83 o 
 -13   0   2       13.85       12.63      6.44 o 
 -12   0   2      325.53      343.34     15.08 o 
 -11   0   2      264.59      267.78     20.43 o 
 -10   0   2      821.73      779.80     25.32 o 
  -9   0   2      265.90      248.73     15.10 o 
  -8   0   2      225.83      250.95     10.05 o 
  -7   0   2     1463.19     1297.68     30.76 o 
  -6   0   2      435.88      386.92     11.31 o 
  -5   0   2      370.82      286.92     12.44 o 
  -4   0   2    11979.03    11628.46    240.22 o 
  -3   0   2     2368.94     2167.01     46.43 o 
  -2   0   2    49171.13    40871.67    845.14 o 
  -1   0   2     8803.46     8041.94    361.99 o 
   0   0   2      714.41      852.80     40.42 o 
   1   0   2       59.73       58.04      1.41 o 
   2   0   2    19668.25    17920.10    383.62 o 
   3   0   2     3426.40     3515.67     61.72 o 
   4   0   2      941.61     1105.82     24.76 o 
   5   0   2     4811.74     4717.14     99.72 o 
   6   0   2     1298.17     1336.32     25.28 o 
   7   0   2      931.64      854.03     29.23 o 
   8   0   2      483.83      446.61     14.41 o 
   9   0   2      260.25      241.06     10.98 o 
  10   0   2      190.33      188.90     10.35 o 
  11   0   2       75.18       69.04      7.83 o 
  12   0   2      199.06      159.90     17.77 o 
  13   0   2       64.03       67.46      9.36 o 
 -14   1   2       37.37       36.77      5.83 o 
 -13   1   2        0.03       -1.59      3.93 o 
 -12   1   2       62.71       68.43      4.95 o 
 -11   1   2      521.38      483.83     14.36 o 
 -10   1   2      138.71      136.56      6.30 o 
  -9   1   2      101.47      107.12      5.43 o 
  -8   1   2      399.16      365.55      8.88 o 
  -7   1   2      155.47      172.95      5.43 o 
  -6   1   2      214.72      188.64      6.54 o 
  -5   1   2     2132.89     2126.55     32.83 o 
  -4   1   2     2348.70     2332.31     41.34 o 
  -3   1   2     2977.48     3082.21     45.81 o 
  -2   1   2    45739.23    38748.98    605.30 o 
  -1   1   2     6265.63     6487.44     82.47 o 
   0   1   2     1072.01     1035.08     14.01 o 
   1   1   2     6816.21     6809.80     76.36 o 
   2   1   2     6917.96     7151.05     79.54 o 
   3   1   2     4309.57     4564.00     55.58 o 
   4   1   2      234.11      218.54      3.82 o 
   5   1   2        0.44        3.36      1.31 o 
   6   1   2     3082.66     3036.59     38.18 o 
   7   1   2      160.47      170.31      4.28 o 
   8   1   2        5.19        4.14      1.92 o 
   9   1   2      261.64      256.16      8.10 o 
  10   1   2        8.51       10.83      5.05 o 
  11   1   2       48.16       50.11      5.30 o 
  12   1   2       35.21       26.40      5.21 o 
  13   1   2      179.22      161.86      8.97 o 
 -14   2   2       13.56       22.50      5.10 o 
 -13   2   2       26.93       29.50      4.70 o 
 -12   2   2       19.13       14.06      3.95 o 
 -11   2   2       15.39       13.78      3.52 o 
 -10   2   2      373.04      399.29     12.75 o 
  -9   2   2       86.98       91.01      4.99 o 
  -8   2   2       48.19       55.26      2.87 o 
  -7   2   2       12.94        6.17      2.06 o 
  -6   2   2       61.75       58.67      2.34 o 
  -5   2   2      174.17      226.00      3.94 o 
  -4   2   2     9488.61    10099.36    122.04 o 
  -3   2   2    11318.96    11556.35    128.05 o 
  -2   2   2      349.42      345.10      5.64 o 
  -1   2   2     1832.97     1996.99     26.78 o 
   0   2   2      733.93      730.36     10.47 o 
   1   2   2       29.89       32.21      2.16 o 
   2   2   2     6970.75     7221.96     80.29 o 
   3   2   2        6.75        4.80      0.78 o 
   4   2   2       13.78       20.32      1.11 o 
   5   2   2      496.46      524.12      7.87 o 
   6   2   2       39.09       36.96      2.19 o 
   7   2   2       90.32       78.13      3.14 o 
   8   2   2       29.77       32.45      2.57 o 
   9   2   2      570.42      547.71     10.54 o 
  10   2   2        9.90       10.92      2.96 o 
  11   2   2       11.36       12.23      4.29 o 
  12   2   2       14.64       13.77      4.89 o 
  13   2   2       16.19       12.33      5.43 o 
 -14   3   2       44.39       58.28      6.59 o 
 -13   3   2       23.64       25.01      4.62 o 
 -12   3   2      111.37      114.77      5.86 o 
 -11   3   2      146.78      159.91      6.21 o 
 -10   3   2       64.08       56.42      3.43 o 
  -9   3   2       74.86       81.64      3.58 o 
  -8   3   2      576.16      560.60      8.54 o 
  -7   3   2      249.47      259.79      4.92 o 
  -6   3   2      568.28      550.95      8.47 o 
  -5   3   2     8590.46     8814.38     98.38 o 
  -4   3   2      854.71      928.01     11.36 o 
  -3   3   2      695.18      718.11      9.56 o 
  -2   3   2     3674.17     3710.71     56.52 o 
  -1   3   2     2297.72     2390.51     35.40 o 
   0   3   2       20.60       34.46      1.54 o 
   1   3   2     4446.90     4581.16     55.89 o 
   2   3   2       66.07       75.79      2.17 o 
   3   3   2     7297.40     7328.97     81.92 o 
   4   3   2     2697.26     2857.75     32.72 o 
   5   3   2     2381.35     2489.14     29.37 o 
   6   3   2     4772.07     4900.52     60.71 o 
   7   3   2        1.49       -1.68      1.68 o 
   8   3   2      568.58      550.34      9.48 o 
   9   3   2      254.89      293.61      6.60 o 
  10   3   2        7.97       10.41      3.22 o 
  11   3   2       15.14       14.96      3.40 o 
  12   3   2      147.02      160.68      6.54 o 
  13   3   2       30.36       32.96      6.04 o 
 -13   4   2       22.54       20.29      3.81 o 
 -12   4   2      395.06      413.49     12.66 o 
 -11   4   2      139.47      133.93      5.09 o 
 -10   4   2       23.60       21.20      3.76 o 
  -9   4   2        0.93       -0.20      1.99 o 
  -8   4   2        0.33       -1.84      1.84 o 
  -7   4   2     1257.95     1283.21     16.30 o 
  -6   4   2     1767.44     1771.26     23.26 o 
  -5   4   2     2119.40     2184.32     38.46 o 
  -4   4   2     5623.01     5553.86     67.75 o 
  -3   4   2     1743.11     1829.06     23.00 o 
  -2   4   2      528.88      540.09      8.12 o 
  -1   4   2     2441.57     2859.88     42.37 o 
   0   4   2      152.19      173.87      3.31 o 
   1   4   2      691.23      832.86      9.71 o 
   2   4   2     3576.69     3560.64     42.97 o 
   3   4   2       46.10       56.15      2.05 o 
   4   4   2      917.07      814.96     11.37 o 
   5   4   2    10210.52    10758.21    120.20 o 
   6   4   2      489.29      555.54      9.20 o 
   7   4   2     2025.07     2056.40     27.18 o 
   8   4   2       80.95       76.38      3.54 o 
   9   4   2      722.52      665.97     12.19 o 
  10   4   2        2.35        4.73      2.82 o 
  11   4   2       30.22       32.84      3.91 o 
  12   4   2        1.80        0.02      3.20 o 
  13   4   2       28.97       34.41      4.28 o 
 -13   5   2        7.14        4.92      4.73 o 
 -12   5   2       32.02       35.83      4.88 o 
 -11   5   2       92.77       89.76      5.51 o 
 -10   5   2      113.35       98.40      4.80 o 
  -9   5   2      175.08      163.43      5.36 o 
  -8   5   2        0.12       -1.62      2.28 o 
  -7   5   2      192.22      193.45      5.59 o 
  -6   5   2       74.25       60.89      3.34 o 
  -5   5   2     2111.82     2351.53     29.87 o 
  -4   5   2      116.02      150.54      3.63 o 
  -3   5   2       58.13       67.49      2.45 o 
  -2   5   2      539.77      545.38      8.29 o 
  -1   5   2      332.19      349.77      6.02 o 
   0   5   2        5.96        6.36      1.15 o 
   1   5   2      863.66     1016.32     11.81 o 
   2   5   2       44.41       63.31      2.00 o 
   3   5   2       24.32       15.68      2.01 o 
   4   5   2        7.20       11.21      1.92 o 
   5   5   2      125.66      133.84      3.74 o 
   6   5   2      284.27      289.39      5.61 o 
   7   5   2        8.64       10.61      2.62 o 
   8   5   2      198.04      192.66      5.38 o 
   9   5   2        8.62        6.68      2.66 o 
  10   5   2      248.22      253.37      6.15 o 
  11   5   2       32.02       31.84      3.43 o 
  12   5   2        3.87       -0.77      3.22 o 
  13   5   2       39.03       31.86      5.28 o 
 -13   6   2        7.28        5.46      4.93 o 
 -12   6   2       33.58       23.05      4.58 o 
 -11   6   2       54.64       51.60      4.75 o 
 -10   6   2      123.97      137.72      5.76 o 
  -9   6   2       86.61       81.58      4.52 o 
  -8   6   2      305.65      280.93      7.06 o 
  -7   6   2      430.72      430.60      8.81 o 
  -6   6   2     1516.24     1509.30     20.14 o 
  -5   6   2       40.87       39.67      2.32 o 
  -4   6   2     1489.97     1390.31     19.94 o 
  -3   6   2      278.23      272.09      5.26 o 
  -2   6   2      782.45      748.21     17.38 o 
  -1   6   2     1327.02     1216.43     16.94 o 
   0   6   2     1656.22     1833.12     44.30 o 
   1   6   2        2.63        4.21      1.29 o 
   2   6   2     4281.02     4464.69     54.82 o 
   3   6   2       58.12       75.03      3.51 o 
   4   6   2      294.50      279.58      6.28 o 
   5   6   2      254.08      250.28      4.93 o 
   6   6   2       10.70        9.07      1.87 o 
   7   6   2     1852.84     1837.54     24.68 o 
   8   6   2     1033.69     1049.28     15.68 o 
   9   6   2      210.92      208.01      6.20 o 
  10   6   2       70.68       64.34      4.29 o 
  11   6   2        5.98        4.28      3.50 o 
  12   6   2       49.62       56.19      4.83 o 
  13   6   2       13.62       17.77      7.20 o 
 -13   7   2       31.00       25.34      7.20 o 
 -12   7   2       30.10       32.66      4.88 o 
 -11   7   2      106.31      119.11      6.11 o 
 -10   7   2       51.77       50.36      4.55 o 
  -9   7   2      307.94      299.61     10.86 o 
  -8   7   2      794.54      806.30     14.11 o 
  -7   7   2      202.42      183.12      5.63 o 
  -6   7   2      667.70      653.47     12.47 o 
  -5   7   2       80.01       71.79      3.01 o 
  -4   7   2      411.28      474.39      8.12 o 
  -3   7   2     4960.26     4819.20     64.40 o 
  -2   7   2     2253.10     2167.08     29.75 o 
  -1   7   2      236.82      224.01      7.57 o 
   0   7   2    14101.77    15007.23    324.56 o 
   1   7   2     9095.86     9554.97    106.88 o 
   2   7   2      913.31      957.44     13.02 o 
   3   7   2      419.49      367.33      6.44 o 
   4   7   2      427.01      375.41      6.90 o 
   5   7   2      661.34      675.24     10.99 o 
   6   7   2      303.10      305.41      6.58 o 
   7   7   2      318.14      326.40      7.41 o 
   8   7   2      238.56      234.47      6.61 o 
   9   7   2      989.84     1003.22     24.55 o 
  10   7   2       87.57       78.03      4.89 o 
  11   7   2        0.33        3.27      3.68 o 
  12   7   2       16.69       18.82      4.39 o 
 -12   8   2        1.79        1.56      4.33 o 
 -11   8   2        8.01        5.80      3.85 o 
 -10   8   2       41.69       42.44      4.48 o 
  -9   8   2       59.08       66.21      5.04 o 
  -8   8   2        0.39       -1.96      3.28 o 
  -7   8   2       99.71       90.13      4.67 o 
  -6   8   2      842.53      846.91     13.64 o 
  -5   8   2      245.76      252.77      5.86 o 
  -4   8   2      209.81      245.48      7.25 o 
  -3   8   2      155.95      142.70      4.12 o 
  -2   8   2     1665.57     1677.78     26.57 o 
  -1   8   2     2892.94     3041.03     52.03 o 
   0   8   2        4.78        3.54      2.69 o 
   1   8   2     2436.08     2606.30     39.00 o 
   2   8   2       92.24       91.09      3.46 o 
   3   8   2        4.68        7.09      1.61 o 
   4   8   2       18.60       17.69      4.26 o 
   5   8   2       56.33       67.03      3.06 o 
   6   8   2        0.08       -3.05      3.05 o 
   7   8   2      233.08      243.69      7.02 o 
   8   8   2       24.61       27.61      3.68 o 
   9   8   2      161.93      159.99      6.64 o 
  10   8   2        3.14       -2.65      3.84 o 
  11   8   2      109.54      107.29      6.80 o 
  12   8   2      112.86      125.66      7.30 o 
 -12   9   2        4.31       13.64      6.36 o 
 -11   9   2       17.55        9.08      4.73 o 
 -10   9   2       93.71      100.03      5.93 o 
  -9   9   2        1.64       -1.73      3.58 o 
  -8   9   2      102.19      106.26      5.49 o 
  -7   9   2       13.08       11.49      3.58 o 
  -6   9   2        9.76       11.82      2.57 o 
  -5   9   2      625.54      648.08     10.99 o 
  -4   9   2       21.51       22.13      2.30 o 
  -3   9   2       27.56       23.17      4.36 o 
  -2   9   2      166.07      145.91      4.45 o 
  -1   9   2       55.21       62.07      3.77 o 
   0   9   2      156.93      151.79      5.84 o 
   1   9   2        5.15        5.99      2.02 o 
   2   9   2        3.11        2.37      1.55 o 
   3   9   2       47.37       55.03      2.94 o 
   4   9   2       27.44       24.69      2.94 o 
   5   9   2       58.76       63.84      7.18 o 
   6   9   2      200.21      206.95      6.41 o 
   7   9   2        1.21       -2.76      2.76 o 
   8   9   2       64.99       70.31      7.51 o 
   9   9   2        0.98       -1.96      4.56 o 
  10   9   2       16.96       14.79      5.59 o 
  11   9   2        2.53       -3.42      5.59 o 
 -11  10   2        0.33       -8.32     11.10 o 
 -10  10   2       35.05       37.72      7.99 o 
  -9  10   2      105.97       92.45      8.46 o 
  -8  10   2       28.04       22.29      9.77 o 
  -7  10   2      250.22      278.52     16.43 o 
  -6  10   2      248.99      226.85      8.31 o 
  -5  10   2      133.40      129.72      6.31 o 
  -4  10   2      146.26      168.64      6.83 o 
  -3  10   2      470.95      420.65     10.75 o 
  -2  10   2       53.26       49.13      2.83 o 
  -1  10   2      952.38      904.63     23.98 o 
   0  10   2      107.51      102.96      5.94 o 
   1  10   2     2486.15     2507.13     38.27 o 
   2  10   2       24.12       30.32      2.66 o 
   3  10   2        2.46        1.88      4.74 o 
   4  10   2      166.30      181.93      5.75 o 
   5  10   2      884.06      896.28     18.09 o 
   6  10   2       18.69       10.80      3.20 o 
   7  10   2       65.23       68.17      4.51 o 
   8  10   2       36.71       45.36      5.28 o 
   9  10   2       96.42      105.32      7.18 o 
  10  10   2      109.01      131.17      8.21 o 
  11  10   2       49.07       54.22      8.46 o 
 -10  11   2      308.72      341.14     15.04 o 
  -9  11   2       29.16       22.07      6.19 o 
  -8  11   2      332.31      328.05     13.78 o 
  -7  11   2        1.03       -2.44      3.41 o 
  -6  11   2      558.73      578.94     14.34 o 
  -5  11   2      158.43      153.84      7.00 o 
  -4  11   2       41.94       49.15      5.72 o 
  -3  11   2      819.59      818.45     21.36 o 
  -2  11   2      444.04      464.62     20.43 o 
  -1  11   2       51.14       43.42      7.99 o 
   0  11   2       73.10       82.62      5.65 o 
   1  11   2     2464.39     2501.95     67.07 o 
   2  11   2      960.77      982.25     46.64 o 
   3  11   2       79.13      103.93     10.66 o 
   4  11   2     1758.72     1782.91     41.77 o 
   5  11   2      170.83      145.04      8.46 o 
   6  11   2      348.72      365.58     13.32 o 
   7  11   2      180.29      186.05     12.88 o 
   8  11   2        6.45       -2.66      7.99 o 
   9  11   2      205.84      169.67     15.10 o 
  10  11   2        0.86       -3.55      9.77 o 
  -9  12   2       19.80       19.03     10.22 o 
  -8  12   2      116.26      134.65      9.42 o 
  -7  12   2      193.44      215.22     10.98 o 
  -6  12   2        5.07        1.84      4.38 o 
  -5  12   2      140.37      137.90      7.00 o 
  -4  12   2      337.57      332.68      9.79 o 
  -3  12   2        7.64        2.49      4.68 o 
  -2  12   2       18.35       30.17      4.91 o 
  -1  12   2       35.74       24.83     10.22 o 
   0  12   2      568.78      545.46     16.01 o 
   1  12   2        3.33        4.00      4.40 o 
   2  12   2      416.21      438.59     13.78 o 
   3  12   2        0.37       -7.11      7.11 o 
   4  12   2       34.29       35.53      8.88 o 
   5  12   2       76.18       79.59      6.19 o 
   6  12   2        3.14        6.22      7.55 o 
   7  12   2        9.02       11.50      5.31 o 
   8  12   2      176.81      186.55     15.10 o 
   9  12   2        0.03       -8.88      8.88 o 
  -8  13   2       10.59        8.88      9.77 o 
  -7  13   2       14.93       14.21      8.88 o 
  -6  13   2       18.07       19.10      5.65 o 
  -5  13   2      359.44      348.87     15.10 o 
  -4  13   2      147.67      150.60     19.99 o 
  -3  13   2       98.79      117.11     20.88 o 
  -2  13   2      343.40      358.10     10.37 o 
  -1  13   2      182.44      157.87      6.96 o 
   0  13   2      122.41      140.83      8.17 o 
   1  13   2       23.99       30.84      6.22 o 
   2  13   2       32.68       34.86     10.66 o 
   3  13   2      427.09      459.26     22.21 o 
   4  13   2      471.74      469.92     22.21 o 
   5  13   2        0.90       -5.33      7.99 o 
   6  13   2      131.37      127.03     12.44 o 
   7  13   2       33.84       46.22      8.88 o 
   8  13   2       37.32       39.97      9.77 o 
  -6  14   2       18.82       26.65      8.88 o 
  -5  14   2       39.02       50.63      9.77 o 
  -4  14   2      125.30      119.03     12.44 o 
  -3  14   2      221.67      230.07     15.99 o 
  -2  14   2      113.21      111.04     11.55 o 
  -1  14   2      484.09      530.15     16.64 o 
   0  14   2       87.78       93.69      7.54 o 
   1  14   2      294.75      335.51     13.19 o 
   2  14   2      272.18      265.51     11.61 o 
   3  14   2        1.88       14.21      7.99 o 
   4  14   2      113.54      123.48     12.44 o 
   5  14   2       36.63       46.19      9.77 o 
   6  14   2        3.27       -5.33      7.99 o 
  -5  15   2      130.81      160.78     15.10 o 
  -4  15   2       29.60       24.87      8.88 o 
  -3  15   2       20.61       27.54      9.77 o 
  -2  15   2        9.02        4.89      5.65 o 
  -1  15   2        8.32       10.10      5.94 o 
   0  15   2      154.46      167.08     10.05 o 
   1  15   2      178.79      182.80     25.32 o 
   2  15   2       55.29       59.72      7.20 o 
   3  15   2       44.94       64.85     10.66 o 
   4  15   2        0.38       13.32      9.77 o 
   5  15   2        6.84       14.21      9.77 o 
  -3  16   2       46.59       50.63     11.55 o 
  -2  16   2        7.45       18.70      6.57 o 
  -1  16   2       64.42       81.62      8.46 o 
   0  16   2        9.56        9.77      9.33 o 
   1  16   2       13.16       18.03     13.77 o 
   2  16   2       40.86       54.02      7.54 o 
   3  16   2        6.05       13.32      9.77 o 
 -14   1   3        0.69       -1.10      3.81 o 
 -13   1   3       80.90       89.63      5.17 o 
 -12   1   3        0.10        0.27      3.60 o 
 -11   1   3      198.76      192.23      6.64 o 
 -10   1   3      416.07      412.62      9.18 o 
  -9   1   3       83.10       73.14      4.65 o 
  -8   1   3     1732.78     1545.59     37.37 o 
  -7   1   3      502.32      430.91     15.64 o 
  -6   1   3       15.34        5.84      1.94 o 
  -5   1   3     1561.52     1461.35     23.08 o 
  -4   1   3     1125.56     1185.59     18.75 o 
  -3   1   3     6382.92     6622.75     86.33 o 
  -2   1   3    63914.14    51722.25    664.75 o 
  -1   1   3     1564.61     1706.41     32.06 o 
   0   1   3     2554.11     2500.39     30.93 o 
   1   1   3      126.18      116.29      1.76 o 
   2   1   3    10882.16    11209.60    116.11 o 
   3   1   3     1649.12     1630.89     18.64 o 
   4   1   3     3689.04     3719.06     45.87 o 
   5   1   3      201.55      190.83      4.21 o 
   6   1   3     1215.01     1154.88     15.73 o 
   7   1   3      637.84      599.90      9.41 o 
   8   1   3      855.48      832.91     13.80 o 
   9   1   3      182.47      206.00      6.30 o 
  10   1   3      424.64      442.63     12.95 o 
  11   1   3      163.42      164.96      7.51 o 
  12   1   3        7.18        4.17      4.54 o 
  13   1   3        2.58        5.26      5.52 o 
 -14   2   3        1.41       -1.38      3.96 o 
 -13   2   3        8.43        5.20      4.08 o 
 -12   2   3      187.27      196.46      7.65 o 
 -11   2   3        5.34        7.91      3.48 o 
 -10   2   3        1.87       -2.69      2.69 o 
  -9   2   3      459.90      466.01      9.43 o 
  -8   2   3        8.31        5.36      1.92 o 
  -7   2   3        4.43        3.63      1.50 o 
  -6   2   3     1315.57     1214.62     14.96 o 
  -5   2   3      224.50      275.61      4.83 o 
  -4   2   3      226.82      297.38      4.78 o 
  -3   2   3    11532.92    11882.95    157.60 o 
  -2   2   3     2207.31     2186.98     26.82 o 
  -1   2   3     5346.23     5784.88     76.29 o 
   0   2   3     4055.86     4345.86     53.52 o 
   1   2   3     9825.06    10105.95    122.76 o 
   2   2   3     3562.15     3496.29     42.33 o 
   3   2   3      292.19      267.08      3.93 o 
   4   2   3      417.69      449.46      6.63 o 
   5   2   3       95.07       75.47      2.55 o 
   6   2   3     4725.08     4770.72     59.14 o 
   7   2   3      341.02      354.32      6.64 o 
   8   2   3      374.35      394.92      7.54 o 
   9   2   3      725.99      730.74     13.08 o 
  10   2   3       57.15       63.08      4.17 o 
  11   2   3      255.43      234.73      7.36 o 
  12   2   3       50.76       54.36      5.85 o 
  13   2   3        5.72        8.73      5.51 o 
 -14   3   3        8.31       13.06      4.21 o 
 -13   3   3       14.79       24.76      4.62 o 
 -12   3   3        0.70       -1.03      3.65 o 
 -11   3   3       47.65       43.78      6.12 o 
 -10   3   3      115.62       99.24      4.15 o 
  -9   3   3       16.21       18.12      2.28 o 
  -8   3   3       33.84       31.32      2.39 o 
  -7   3   3      130.95      115.34      3.36 o 
  -6   3   3       25.58       35.67      1.95 o 
  -5   3   3     4922.63     5272.63     64.57 o 
  -4   3   3      317.13      239.56      4.66 o 
  -3   3   3        3.47        9.94      0.94 o 
  -2   3   3      290.18      328.13      4.80 o 
  -1   3   3     2658.12     2832.43     43.99 o 
   0   3   3     3288.77     3658.27     96.71 o 
   1   3   3      207.83      263.49      4.37 o 
   2   3   3     3251.83     3398.90     45.23 o 
   3   3   3     2152.69     2390.30     27.50 o 
   4   3   3      827.88     1008.41     12.47 o 
   5   3   3     2055.03     2190.36     25.62 o 
   6   3   3      231.12      216.61      4.95 o 
   7   3   3     1929.02     2062.41     39.45 o 
   8   3   3      314.64      304.05      6.48 o 
   9   3   3       25.78       22.01      2.90 o 
  10   3   3      115.03      126.93      6.56 o 
  11   3   3       14.87       12.38      3.49 o 
  12   3   3        0.21        2.57      3.54 o 
  13   3   3       17.05       17.68      4.29 o 
 -14   4   3       79.51       80.84     13.32 o 
 -13   4   3       78.11       71.23      6.59 o 
 -12   4   3        0.54       -0.48      3.12 o 
 -11   4   3      139.96      120.77      4.91 o 
 -10   4   3       30.07       38.21      3.37 o 
  -9   4   3       19.77       11.24      2.33 o 
  -8   4   3       21.79       22.59      2.31 o 
  -7   4   3       27.56       33.87      2.61 o 
  -6   4   3        7.86       14.56      2.25 o 
  -5   4   3     3518.61     3695.40     50.53 o 
  -4   4   3     3464.14     3674.48     45.31 o 
  -3   4   3      650.97      623.53      9.46 o 
  -2   4   3     1401.54     1498.44     20.64 o 
  -1   4   3     1246.72     1344.01     20.56 o 
   0   4   3      683.54      732.69     11.84 o 
   1   4   3      600.90      601.37      8.74 o 
   2   4   3      581.35      736.70     10.61 o 
   3   4   3      687.18      647.66      9.82 o 
   4   4   3       96.98      129.55      4.75 o 
   5   4   3      820.15      873.19     14.82 o 
   6   4   3      292.25      307.95      6.03 o 
   7   4   3       34.25       33.70      2.75 o 
   8   4   3      858.79      882.04     13.54 o 
   9   4   3        3.30        0.37      2.49 o 
  10   4   3        0.04        0.37      2.75 o 
  11   4   3      124.66      129.23      6.29 o 
  12   4   3       34.71       42.29      4.57 o 
  13   4   3        3.09        1.96      4.11 o 
 -13   5   3       58.14       69.52      6.38 o 
 -12   5   3       75.90       82.76      6.28 o 
 -11   5   3       86.13       82.78      5.83 o 
 -10   5   3       33.16       31.56      3.83 o 
  -9   5   3      313.06      279.81      7.55 o 
  -8   5   3      453.88      442.02      8.99 o 
  -7   5   3     1630.33     1568.66     23.51 o 
  -6   5   3      299.81      301.57      6.45 o 
  -5   5   3     5045.50     5098.09     66.67 o 
  -4   5   3     4791.26     5019.33     61.47 o 
  -3   5   3      992.06     1062.57     15.32 o 
  -2   5   3     1153.13     1049.53     16.04 o 
  -1   5   3        5.32       22.42      1.54 o 
   0   5   3      142.87      110.52      2.34 o 
   1   5   3     4989.32     5341.45     64.96 o 
   2   5   3     1775.40     1778.73     28.52 o 
   3   5   3       29.77        7.49      1.83 o 
   4   5   3     4643.62     4704.71     63.07 o 
   5   5   3      434.47      390.50      7.26 o 
   6   5   3      869.19      854.11     12.46 o 
   7   5   3      889.54      881.21     19.99 o 
   8   5   3      709.80      661.14     11.10 o 
   9   5   3      225.79      221.93      6.06 o 
  10   5   3      369.93      371.65      8.30 o 
  11   5   3       35.73       40.45      3.58 o 
  12   5   3        0.48        1.35      3.21 o 
  13   5   3      165.75      185.76      7.98 o 
 -13   6   3        8.45       13.88      5.04 o 
 -12   6   3       63.69       66.92      5.36 o 
 -11   6   3      184.50      178.63     10.26 o 
 -10   6   3       15.50       12.90      3.62 o 
  -9   6   3      144.25      142.80      5.48 o 
  -8   6   3       59.62       52.32      3.73 o 
  -7   6   3      179.62      175.93      5.48 o 
  -6   6   3      716.48      689.67     11.39 o 
  -5   6   3       35.48       36.79      3.17 o 
  -4   6   3      739.13      781.36     12.00 o 
  -3   6   3     3472.65     3582.25     54.45 o 
  -2   6   3        5.84       12.33      2.44 o 
  -1   6   3      286.79      244.51      4.21 o 
   0   6   3     5403.11     5407.00     92.86 o 
   1   6   3      186.78      192.02      4.33 o 
   2   6   3     6129.08     6763.09     75.94 o 
   3   6   3     1615.42     1663.97     23.12 o 
   4   6   3       70.94       80.64      2.53 o 
   5   6   3     1283.97     1299.22     17.17 o 
   6   6   3      340.23      331.12      6.15 o 
   7   6   3       42.90       43.34      4.51 o 
   8   6   3       63.38       58.34      3.52 o 
   9   6   3        0.75        2.18      2.82 o 
  10   6   3       98.54       82.71      4.41 o 
  11   6   3       77.61       71.98      4.84 o 
  12   6   3       63.07       72.07      5.15 o 
 -13   7   3       27.16       23.04      5.90 o 
 -12   7   3       18.79       24.24      4.58 o 
 -11   7   3        1.76       -3.69      3.69 o 
 -10   7   3        0.09       -3.62      3.62 o 
  -9   7   3       12.49        6.15      4.00 o 
  -8   7   3        8.97        7.92      2.97 o 
  -7   7   3      218.99      206.26      5.99 o 
  -6   7   3      334.55      350.25      6.56 o 
  -5   7   3      303.30      311.01      6.76 o 
  -4   7   3       23.83       25.18      2.28 o 
  -3   7   3      109.51      128.92      5.87 o 
  -2   7   3     1559.65     1633.44     25.32 o 
  -1   7   3     3601.54     3780.92     72.39 o 
   0   7   3     1392.83     1499.40     32.02 o 
   1   7   3      742.97      949.90     12.23 o 
   2   7   3      673.64      749.10     10.13 o 
   3   7   3      261.34      289.84      5.51 o 
   4   7   3      553.92      606.38      9.81 o 
   5   7   3       32.48       37.24      2.75 o 
   6   7   3      102.39      110.39      3.65 o 
   7   7   3      404.46      385.34      8.15 o 
   8   7   3       11.51       14.73      3.15 o 
   9   7   3        8.84        5.94      3.27 o 
  10   7   3       29.22       22.98      3.95 o 
  11   7   3       24.71       11.11      4.09 o 
  12   7   3       11.85       16.69      4.48 o 
 -12   8   3        0.61       -1.01      4.13 o 
 -11   8   3        6.32        6.58      3.95 o 
 -10   8   3        4.44        7.49      3.67 o 
  -9   8   3      186.56      181.43      6.53 o 
  -8   8   3        6.84        7.90      3.33 o 
  -7   8   3      189.86      174.23      6.15 o 
  -6   8   3     4466.15     4392.37     59.71 o 
  -5   8   3      822.29      803.48     12.87 o 
  -4   8   3      751.80      777.21     12.25 o 
  -3   8   3      808.95      719.59     11.35 o 
  -2   8   3      766.21      851.02     12.63 o 
  -1   8   3      995.26      933.17     18.32 o 
   0   8   3     2547.15     2390.07     50.24 o 
   1   8   3      162.02      185.02      5.27 o 
   2   8   3      489.69      518.16      7.54 o 
   3   8   3     1218.77     1231.27     20.71 o 
   4   8   3      208.96      239.49      5.16 o 
   5   8   3        5.95       -1.42      2.00 o 
   6   8   3      114.23      118.37      4.26 o 
   7   8   3      269.56      271.45      6.52 o 
   8   8   3      228.07      255.45      7.84 o 
   9   8   3      114.28      101.37      5.60 o 
  10   8   3       59.07       51.06      5.15 o 
  11   8   3      110.97      131.22      7.19 o 
  12   8   3       73.90       59.85      8.79 o 
 -12   9   3       12.25       16.79      5.25 o 
 -11   9   3       11.16       16.37      4.80 o 
 -10   9   3      204.56      213.12      8.14 o 
  -9   9   3       26.02       22.37      4.41 o 
  -8   9   3       44.16       36.62      4.29 o 
  -7   9   3     2229.37     2220.30     35.92 o 
  -6   9   3       71.17       76.82      4.67 o 
  -5   9   3      999.25      998.07     17.68 o 
  -4   9   3       64.47       55.38      3.33 o 
  -3   9   3      368.74      381.26      8.38 o 
  -2   9   3     2275.66     2252.33     35.34 o 
  -1   9   3      192.02      193.07      7.04 o 
   0   9   3      255.20      270.39      6.92 o 
   1   9   3     2574.51     2530.67     34.74 o 
   2   9   3      199.80      175.64      3.63 o 
   3   9   3       57.16       71.65      3.28 o 
   4   9   3     1543.66     1538.68     25.06 o 
   5   9   3       29.55       32.29      3.31 o 
   6   9   3      130.13      114.72      4.95 o 
   7   9   3      464.53      468.32     10.40 o 
   8   9   3       32.04       33.68      4.94 o 
   9   9   3        0.65       -3.68      4.37 o 
  10   9   3      132.10      147.06     13.07 o 
  11   9   3        1.76        0.00      5.41 o 
 -11  10   3       38.93       32.25      8.09 o 
 -10  10   3       45.95       65.63     17.77 o 
  -9  10   3       45.24       46.02      5.71 o 
  -8  10   3        0.21        1.15      4.22 o 
  -7  10   3       17.21       17.71      4.47 o 
  -6  10   3      173.93      152.90      6.01 o 
  -5  10   3      444.67      429.56     13.21 o 
  -4  10   3      441.99      429.67      9.47 o 
  -3  10   3      253.50      233.46      8.72 o 
  -2  10   3      155.91      146.50      4.53 o 
  -1  10   3        1.49       -2.96      2.96 o 
   0  10   3        1.17        1.06      2.23 o 
   1  10   3      432.05      476.52      9.49 o 
   2  10   3       85.15       93.01      3.84 o 
   3  10   3     2885.28     2793.00     43.85 o 
   4  10   3       19.50       22.21      2.82 o 
   5  10   3       71.55       85.37      7.69 o 
   6  10   3       28.20       29.68      3.65 o 
   7  10   3        8.48        4.00      4.10 o 
   8  10   3        2.40        4.76      4.37 o 
   9  10   3       65.34       69.11      6.15 o 
  10  10   3       63.90       73.89      8.46 o 
 -10  11   3        0.17        7.27      6.82 o 
  -9  11   3       42.91       47.44      7.83 o 
  -8  11   3        3.39        2.76      5.94 o 
  -7  11   3       29.73       24.87      5.94 o 
  -6  11   3      159.66      158.59      7.66 o 
  -5  11   3      253.08      251.69      8.72 o 
  -4  11   3        9.02        2.47      4.23 o 
  -3  11   3      180.10      171.99      7.04 o 
  -2  11   3      312.04      314.31     11.25 o 
  -1  11   3        8.05        4.92      4.05 o 
   0  11   3      121.60      122.61      7.55 o 
   1  11   3      185.91      190.65     13.77 o 
   2  11   3      164.75      173.20     11.55 o 
   3  11   3      171.05      193.65     13.32 o 
   4  11   3      246.66      240.36     16.88 o 
   5  11   3       28.36       37.71      5.31 o 
   6  11   3       76.56       68.34     12.88 o 
   7  11   3      127.57      121.10      7.83 o 
   8  11   3        0.16       -1.78      7.99 o 
   9  11   3        2.33       -8.88      8.88 o 
  10  11   3       28.98        2.66      9.77 o 
  -9  12   3      142.13      152.23     10.68 o 
  -8  12   3       20.18       24.11      6.57 o 
  -7  12   3        9.78        6.26      5.94 o 
  -6  12   3      267.96      267.32      9.39 o 
  -5  12   3        5.52       -2.14      3.91 o 
  -4  12   3       64.37       64.69      4.71 o 
  -3  12   3      748.59      727.13     20.41 o 
  -2  12   3       80.92       78.99      6.57 o 
  -1  12   3       47.20       34.12      5.31 o 
   0  12   3      372.43      384.09     17.32 o 
   1  12   3       69.46       67.96      6.28 o 
   2  12   3       41.92       55.61     13.77 o 
   3  12   3     2638.38     2679.15     84.39 o 
   4  12   3        3.40       11.55      7.99 o 
   5  12   3      781.76      769.63     21.33 o 
   6  12   3      450.56      444.85     14.75 o 
   7  12   3       42.50       54.63      6.28 o 
   8  12   3       35.60       23.10      8.88 o 
   9  12   3       46.53       42.64     10.66 o 
  -8  13   3       66.92       67.98      8.88 o 
  -7  13   3       41.68       31.70     15.99 o 
  -6  13   3        6.48        7.99      4.10 o 
  -5  13   3      195.55      211.86     10.68 o 
  -4  13   3      178.96      197.97     10.35 o 
  -3  13   3       27.92       22.11      5.55 o 
  -2  13   3      143.96      137.25      8.17 o 
  -1  13   3       77.47       89.13      6.42 o 
   0  13   3        1.03       -4.68      4.68 o 
   1  13   3      822.96      823.98     22.29 o 
   2  13   3      160.57      150.03      8.73 o 
   3  13   3      102.44       98.60     11.55 o 
   4  13   3      361.89      357.99     19.54 o 
   5  13   3       37.72       44.42      9.77 o 
   6  13   3        9.17       20.43      8.88 o 
   7  13   3      122.73      126.84     13.77 o 
   8  13   3        6.14        3.55      7.99 o 
  -6  14   3       46.57       36.42      9.77 o 
  -5  14   3        4.63       14.21      7.99 o 
  -4  14   3       13.34       23.10      8.88 o 
  -3  14   3        3.26        7.99      7.11 o 
  -2  14   3       16.23       16.88      8.88 o 
  -1  14   3        2.70        6.22      5.03 o 
   0  14   3       22.63       26.06     11.55 o 
   1  14   3       50.51       47.56      6.57 o 
   2  14   3       16.21        7.37      5.31 o 
   3  14   3        8.33       12.44      8.88 o 
   4  14   3        7.70        4.44      7.99 o 
   5  14   3      106.91      113.70     13.32 o 
   6  14   3        1.08        0.89      8.88 o 
  -5  15   3       19.87       36.42      9.77 o 
  -4  15   3       11.44        9.77      7.99 o 
  -3  15   3        3.38        7.11      7.99 o 
  -2  15   3       53.01       46.19      9.77 o 
  -1  15   3      245.85      256.53     13.32 o 
   0  15   3        2.69        4.00      5.65 o 
   1  15   3      260.33      282.44     12.87 o 
   2  15   3       17.41       21.04      8.44 o 
   3  15   3        5.37        5.33      7.99 o 
   4  15   3      124.51      151.01     14.21 o 
   5  15   3        2.59        9.77      9.77 o 
  -3  16   3      180.54      176.77     15.99 o 
  -2  16   3       31.51       43.05      7.20 o 
  -1  16   3      134.88      153.94     24.43 o 
   0  16   3       78.64      101.65      8.79 o 
   1  16   3        1.65       -0.89      7.99 o 
   2  16   3       53.04       66.87     11.55 o 
 -14   0   4      123.67      135.96      8.89 o 
 -13   0   4        0.49        7.39      5.19 o 
 -12   0   4       12.37       13.24      4.83 o 
 -11   0   4      133.82      122.90      7.00 o 
 -10   0   4      904.34      881.76     19.60 o 
  -9   0   4      243.30      222.17      7.82 o 
  -8   0   4     1143.60     1025.85     26.06 o 
  -7   0   4      824.04      763.32     19.78 o 
  -6   0   4      967.06     1125.34     21.34 o 
  -5   0   4       31.30       40.86      3.14 o 
  -4   0   4     1923.50     1852.06    106.15 o 
  -3   0   4       59.39       62.50      2.71 o 
  -2   0   4    24008.55    22416.36    462.31 o 
  -1   0   4     4150.71     4311.86    122.59 o 
   0   0   4    54485.80    46792.91   1924.53 o 
   1   0   4   120903.94    84634.47   2547.13 o 
   2   0   4     4179.11     4469.72     54.83 o 
   3   0   4     8907.94     9046.71    134.53 o 
   4   0   4       32.42       44.74      2.15 o 
   5   0   4     1142.66     1300.99     24.03 o 
   6   0   4      522.53      501.26      9.45 o 
   7   0   4       18.69        7.41      1.95 o 
   8   0   4      569.28      590.33     22.21 o 
   9   0   4     1032.78     1058.43     28.18 o 
  10   0   4     2152.01     2082.43     58.63 o 
  11   0   4      234.00      264.83     13.15 o 
  12   0   4      306.96      301.32     29.76 o 
  13   0   4      406.65      432.61     24.87 o 
 -14   1   4       10.64       11.10      4.13 o 
 -13   1   4       81.13       80.49      5.03 o 
 -12   1   4        5.74       -2.57      3.11 o 
 -11   1   4        3.19        4.85      2.81 o 
 -10   1   4        1.46        4.49      3.00 o 
  -9   1   4     1263.69     1185.37     18.73 o 
  -8   1   4       42.09       45.33      3.09 o 
  -7   1   4       83.34       71.08      3.25 o 
  -6   1   4      395.45      324.99      9.34 o 
  -5   1   4     2351.41     2529.12     55.65 o 
  -4   1   4     5272.73     5465.19     65.32 o 
  -3   1   4    10050.41    10730.25    139.25 o 
  -2   1   4     7675.60     7971.77    132.99 o 
  -1   1   4     8838.35     9102.02    147.60 o 
   0   1   4    12636.57    12041.90    190.36 o 
   1   1   4       54.46       76.78      1.85 o 
   2   1   4      498.71      585.66      7.20 o 
   3   1   4       36.82       44.73      1.37 o 
   4   1   4     1145.56     1144.39     12.95 o 
   5   1   4      838.57      812.03      9.98 o 
   6   1   4       68.98       72.73      2.16 o 
   7   1   4        3.01        1.18      1.42 o 
   8   1   4      574.04      597.64     10.90 o 
   9   1   4      159.55      145.75      7.10 o 
  10   1   4        6.31        5.74      2.94 o 
  11   1   4      277.46      272.77     12.79 o 
  12   1   4       96.46       93.48      6.92 o 
  13   1   4        0.23       -3.67      5.18 o 
 -14   2   4       15.01       10.74      4.21 o 
 -13   2   4       22.00       23.67      4.00 o 
 -12   2   4        0.90       -3.02      3.02 o 
 -11   2   4       11.20       10.59      3.42 o 
 -10   2   4        3.82       -2.85      2.85 o 
  -9   2   4       13.88        8.60      2.92 o 
  -8   2   4      794.68      757.80     11.27 o 
  -7   2   4       72.61       65.13      3.38 o 
  -6   2   4     1216.21     1354.97     16.61 o 
  -5   2   4      109.64      153.48      3.08 o 
  -4   2   4     5642.80     6023.05     73.26 o 
  -3   2   4       17.83       26.64      1.23 o 
  -2   2   4      186.10      213.05      3.41 o 
  -1   2   4        1.89       13.52      1.17 o 
   0   2   4     5445.69     5716.45     76.05 o 
   1   2   4     1243.37     1307.89     16.39 o 
   2   2   4     2185.14     2344.24     24.97 o 
   3   2   4     1834.51     2005.79     24.46 o 
   4   2   4      833.52      893.32     11.12 o 
   5   2   4      220.19      225.66      4.58 o 
   6   2   4       20.50       17.90      1.87 o 
   7   2   4       44.56       43.61      2.73 o 
   8   2   4        4.47        2.37      2.40 o 
   9   2   4       75.28       68.71      3.73 o 
  10   2   4       89.68      101.62      4.96 o 
  11   2   4       33.87       48.26      4.50 o 
  12   2   4        0.43       -1.24      3.50 o 
  13   2   4       16.13       17.91      5.70 o 
 -14   3   4        0.22        2.25      4.35 o 
 -13   3   4       34.00       38.72      4.33 o 
 -12   3   4       54.72       66.33      5.09 o 
 -11   3   4       63.76       62.74      4.49 o 
 -10   3   4        2.97       -1.16      2.42 o 
  -9   3   4      188.45      193.00      5.56 o 
  -8   3   4       45.37       46.53      2.46 o 
  -7   3   4     3211.35     3314.37     38.57 o 
  -6   3   4     3618.20     3553.76     44.31 o 
  -5   3   4     4540.96     4759.98     64.42 o 
  -4   3   4     1199.42     1110.63     16.14 o 
  -3   3   4      139.91      126.90      2.87 o 
  -2   3   4      342.48      381.19      5.05 o 
  -1   3   4      157.23      200.56      6.23 o 
   0   3   4     2542.53     2739.78     41.83 o 
   1   3   4       52.42       46.59      1.29 o 
   2   3   4    12126.04    12591.38    140.76 o 
   3   3   4     2007.97     2013.51     25.08 o 
   4   3   4     1297.21     1277.50     15.47 o 
   5   3   4     3213.77     3032.05     35.06 o 
   6   3   4       53.32       54.46      2.71 o 
   7   3   4      397.09      385.69      7.21 o 
   8   3   4        8.57        6.31      2.38 o 
   9   3   4       10.80        7.64      2.59 o 
  10   3   4      675.05      670.71     12.19 o 
  11   3   4       10.38       12.15      3.40 o 
  12   3   4       11.40        7.08      3.64 o 
  13   3   4       59.37       66.75      5.39 o 
 -14   4   4       23.83       19.73      5.16 o 
 -13   4   4      138.30      166.27      9.59 o 
 -12   4   4      140.10      132.65      6.51 o 
 -11   4   4       94.86       88.50      4.71 o 
 -10   4   4      290.29      306.13      7.64 o 
  -9   4   4        1.66       -2.06      2.06 o 
  -8   4   4      552.79      581.29     11.43 o 
  -7   4   4      390.26      412.25      8.22 o 
  -6   4   4     2999.28     3004.83     41.84 o 
  -5   4   4     2341.65     2237.85     31.43 o 
  -4   4   4      183.12      249.20      6.55 o 
  -3   4   4     2817.01     3058.95     37.85 o 
  -2   4   4     5809.86     5898.75     70.69 o 
  -1   4   4      661.28      716.99     13.60 o 
   0   4   4        6.20       24.05      1.96 o 
   1   4   4     2236.64     2383.78     34.63 o 
   2   4   4       65.44       73.70      1.75 o 
   3   4   4     5452.64     5831.88     77.32 o 
   4   4   4     1635.66     1523.31     21.55 o 
   5   4   4      236.41      241.43      4.57 o 
   6   4   4      912.59      885.45     12.98 o 
   7   4   4      332.65      364.56      7.11 o 
   8   4   4        3.10       -1.43      2.32 o 
   9   4   4      350.10      372.86      7.88 o 
  10   4   4       60.84       57.44      3.88 o 
  11   4   4        3.65        3.22      3.15 o 
  12   4   4      326.22      353.24      9.69 o 
  13   4   4       91.14      100.05      6.41 o 
 -13   5   4       37.19       38.14      8.33 o 
 -12   5   4       81.57       73.66      6.63 o 
 -11   5   4      103.25       92.58      6.08 o 
 -10   5   4      268.84      259.31      8.30 o 
  -9   5   4      234.48      222.13      6.54 o 
  -8   5   4       38.12       37.64      6.61 o 
  -7   5   4      550.33      537.30      9.95 o 
  -6   5   4       96.03       87.11      3.65 o 
  -5   5   4      478.84      556.82      8.44 o 
  -4   5   4       68.12       68.96      2.79 o 
  -3   5   4       70.61       70.28      3.19 o 
  -2   5   4      109.91      148.50      3.68 o 
  -1   5   4      418.30      551.62     11.06 o 
   0   5   4      296.06      313.60     12.19 o 
   1   5   4     1360.97     1497.61     18.73 o 
   2   5   4       93.76       82.40      1.91 o 
   3   5   4        1.07        2.76      1.31 o 
   4   5   4      217.87      245.84      5.88 o 
   5   5   4      120.52      121.10      3.86 o 
   6   5   4        4.73        8.33      1.97 o 
   7   5   4      198.36      203.15      5.35 o 
   8   5   4      233.31      248.27      6.13 o 
   9   5   4       84.59       81.64      4.09 o 
  10   5   4       38.34       32.15      3.99 o 
  11   5   4       27.27       33.79      3.78 o 
  12   5   4       27.96       35.48      3.97 o 
  13   5   4       11.81       17.17      4.73 o 
 -13   6   4       53.47       71.32      8.59 o 
 -12   6   4        1.99        1.98      4.29 o 
 -11   6   4      226.49      253.20      8.04 o 
 -10   6   4      133.79      141.69      5.88 o 
  -9   6   4       91.29       84.98      5.83 o 
  -8   6   4      108.38      110.58      4.73 o 
  -7   6   4      134.56      132.26      4.78 o 
  -6   6   4     1051.84     1038.99     14.78 o 
  -5   6   4      791.86      795.90     11.48 o 
  -4   6   4      176.23      213.68      4.84 o 
  -3   6   4       47.15       34.62      2.57 o 
  -2   6   4     7503.43     8006.93    117.30 o 
  -1   6   4     1291.11     1437.97     26.26 o 
   0   6   4     2108.90     2259.17     31.07 o 
   1   6   4      592.70      575.35     10.49 o 
   2   6   4      139.47      148.31      2.84 o 
   3   6   4     3694.34     4053.75     46.01 o 
   4   6   4       42.15       30.94      1.85 o 
   5   6   4        5.73       11.75      2.29 o 
   6   6   4      249.78      265.78      6.21 o 
   7   6   4       26.53       27.87      3.51 o 
   8   6   4       80.82       87.73      7.44 o 
   9   6   4       18.17       19.60      3.67 o 
  10   6   4       42.54       39.24      4.70 o 
  11   6   4        5.30        2.47      3.43 o 
  12   6   4      322.65      348.16      9.19 o 
 -13   7   4       13.25       11.13      4.86 o 
 -12   7   4       74.33       85.18      5.99 o 
 -11   7   4       41.31       47.96      4.80 o 
 -10   7   4      809.64      760.62     14.53 o 
  -9   7   4       23.34       21.48      3.62 o 
  -8   7   4       12.32       14.85      3.10 o 
  -7   7   4      461.63      392.99      8.31 o 
  -6   7   4      250.07      244.74      5.45 o 
  -5   7   4       97.41       94.18      3.57 o 
  -4   7   4     1977.56     2017.06     28.16 o 
  -3   7   4     1057.92      986.87     14.62 o 
  -2   7   4      618.64      611.34     10.44 o 
  -1   7   4     7348.50     7142.90    122.87 o 
   0   7   4     2243.04     2255.90     56.23 o 
   1   7   4      964.07     1027.68     16.69 o 
   2   7   4     1124.84     1023.08     12.34 o 
   3   7   4     1353.68     1423.33     16.88 o 
   4   7   4      460.31      438.98      7.65 o 
   5   7   4       43.76       34.55      2.23 o 
   6   7   4     1157.94     1216.39     16.69 o 
   7   7   4      723.12      670.85     11.63 o 
   8   7   4      101.92      104.37      4.55 o 
   9   7   4      276.97      272.49      7.49 o 
  10   7   4      117.17      118.32      5.64 o 
  11   7   4      136.30      146.50      7.37 o 
  12   7   4       49.70       52.16      5.29 o 
 -12   8   4       17.93       24.99      4.63 o 
 -11   8   4       28.11       24.77      4.44 o 
 -10   8   4        5.81       -2.05      3.57 o 
  -9   8   4       12.05        8.17      3.38 o 
  -8   8   4       81.92       90.01      4.67 o 
  -7   8   4      285.46      281.89     12.95 o 
  -6   8   4       81.92       96.89      4.88 o 
  -5   8   4     1663.67     1643.70     31.39 o 
  -4   8   4      453.59      418.16      7.70 o 
  -3   8   4     2188.23     2214.23     30.78 o 
  -2   8   4        9.09        8.88      2.35 o 
  -1   8   4        0.66       -1.92      1.92 o 
   0   8   4     2721.85     2885.47     50.06 o 
   1   8   4       27.05       46.84      2.42 o 
   2   8   4       30.89       22.04      1.51 o 
   3   8   4      995.14      974.46     17.68 o 
   4   8   4      411.25      413.63      8.65 o 
   5   8   4      188.28      214.12      5.16 o 
   6   8   4      657.84      685.82     11.63 o 
   7   8   4      792.63      806.72     15.26 o 
   8   8   4      174.72      173.30      6.55 o 
   9   8   4       88.83       79.87      8.59 o 
  10   8   4      201.41      209.25      9.74 o 
  11   8   4      141.81      137.86      8.72 o 
 -12   9   4        3.55        6.51      7.05 o 
 -11   9   4        6.71       -0.49      4.35 o 
 -10   9   4        3.42       -1.29      3.90 o 
  -9   9   4       31.92       37.00      4.48 o 
  -8   9   4      172.79      166.72      6.72 o 
  -7   9   4       16.40       27.43      4.37 o 
  -6   9   4       22.78       22.17      3.85 o 
  -5   9   4       23.36       13.94      2.99 o 
  -4   9   4      119.28      114.59      4.61 o 
  -3   9   4      101.90      113.17      4.41 o 
  -2   9   4       71.91       67.98      3.66 o 
  -1   9   4      636.58      579.15     14.67 o 
   0   9   4      290.17      308.57     10.51 o 
   1   9   4      224.74      217.04      4.82 o 
   2   9   4       70.05       64.29      3.32 o 
   3   9   4       10.85        4.03      1.87 o 
   4   9   4       34.10       38.72      3.85 o 
   5   9   4        0.33       -2.41      2.41 o 
   6   9   4       10.27        9.33      3.11 o 
   7   9   4       38.10       35.24      3.96 o 
   8   9   4      199.87      219.56     11.27 o 
   9   9   4        0.13       -2.44      4.56 o 
  10   9   4        3.29        7.50      5.56 o 
  11   9   4       36.05       50.33      7.00 o 
 -11  10   4        3.55       11.51      7.04 o 
 -10  10   4       58.31       58.36      6.11 o 
  -9  10   4        9.49        7.80      4.67 o 
  -8  10   4      199.50      207.23      8.71 o 
  -7  10   4      635.38      640.52     22.83 o 
  -6  10   4       68.18       63.62      4.36 o 
  -5  10   4     1762.68     1785.14     29.42 o 
  -4  10   4      307.56      296.52      7.62 o 
  -3  10   4      648.79      601.09     11.61 o 
  -2  10   4       99.27       96.57      3.81 o 
  -1  10   4        0.53       -2.96      2.96 o 
   0  10   4      183.51      179.07      7.66 o 
   1  10   4       75.04       68.79      3.66 o 
   2  10   4      654.03      622.66     11.42 o 
   3  10   4     2245.59     2143.73     38.11 o 
   4  10   4      367.31      363.26      9.54 o 
   5  10   4       15.22        7.11      3.59 o 
   6  10   4      514.94      546.28     16.13 o 
   7  10   4      451.56      502.57     18.89 o 
   8  10   4      228.45      228.71     11.31 o 
   9  10   4      114.79      100.58      8.79 o 
  10  10   4       27.11       36.87      7.54 o 
 -10  11   4      210.20      223.04     12.77 o 
  -9  11   4       18.37       20.27      6.82 o 
  -8  11   4       11.73        7.11      5.55 o 
  -7  11   4      177.58      165.03     11.10 o 
  -6  11   4       94.43       95.77      5.97 o 
  -5  11   4       63.76       48.88      4.77 o 
  -4  11   4      658.85      699.71     15.90 o 
  -3  11   4      677.69      687.38     15.53 o 
  -2  11   4        4.26        3.55      3.77 o 
  -1  11   4      473.03      459.04     13.15 o 
   0  11   4       59.59       61.03      5.31 o 
   1  11   4        1.51       -2.66      3.77 o 
   2  11   4      515.07      513.05     27.98 o 
   3  11   4      354.28      376.64     18.65 o 
   4  11   4      762.61      776.06     16.22 o 
   5  11   4      299.29      280.89      8.69 o 
   6  11   4      180.21      185.46      8.02 o 
   7  11   4      141.80      144.53      7.00 o 
   8  11   4        7.63        6.66      5.65 o 
   9  11   4       10.64        0.44      6.28 o 
  -9  12   4       52.65       49.40      7.83 o 
  -8  12   4        0.04       -3.75      5.55 o 
  -7  12   4        4.80       -5.77      5.77 o 
  -6  12   4       52.59       43.50      5.28 o 
  -5  12   4       43.50       34.36      4.77 o 
  -4  12   4       86.03       65.68      5.08 o 
  -3  12   4      401.03      335.77     12.56 o 
  -2  12   4      392.13      365.66     12.87 o 
  -1  12   4      153.29      160.94      8.46 o 
   0  12   4      268.76      240.24     10.05 o 
   1  12   4      418.00      374.07     12.87 o 
   2  12   4      451.93      445.24     21.32 o 
   3  12   4      117.49      109.26     11.55 o 
   4  12   4        8.73        0.89      7.11 o 
   5  12   4       38.70       37.31      8.88 o 
   6  12   4        5.94       -0.39     13.77 o 
   7  12   4       43.63       37.94      8.44 o 
   8  12   4      139.20      159.90     14.21 o 
   9  12   4        3.69       -2.66      8.88 o 
  -8  13   4        3.06       -5.47      5.75 o 
  -7  13   4       20.31       20.43      6.28 o 
  -6  13   4       71.79       66.78      5.64 o 
  -5  13   4       69.01       57.35      6.91 o 
  -4  13   4      113.07      109.98      8.88 o 
  -3  13   4      380.90      433.66     21.32 o 
  -2  13   4      320.64      309.27     17.77 o 
  -1  13   4      314.81      324.40     13.32 o 
   0  13   4      130.95      132.51      8.17 o 
   1  13   4      147.06      124.67      7.83 o 
   2  13   4      678.47      686.97     19.44 o 
   3  13   4       14.27       14.21      7.99 o 
   4  13   4       42.42       45.30      9.77 o 
   5  13   4      139.20      143.91     13.32 o 
   6  13   4       41.51       63.07     10.66 o 
   7  13   4        0.33        3.19      6.22 o 
   8  13   4       31.62       17.77      8.88 o 
  -7  14   4      161.08      171.44     14.21 o 
  -6  14   4      175.09      183.88     15.10 o 
  -5  14   4       52.55       61.29      7.20 o 
  -4  14   4       45.17       32.43      6.57 o 
  -3  14   4      165.40      169.48     12.88 o 
  -2  14   4      680.78      682.81     20.41 o 
  -1  14   4       87.87       78.72      5.80 o 
   0  14   4      250.15      245.92     11.61 o 
   1  14   4      253.69      274.49     19.10 o 
   2  14   4       33.42       32.98      5.94 o 
   3  14   4       88.45       82.61     11.55 o 
   4  14   4      278.70      282.48     18.65 o 
   5  14   4       49.43       44.42     10.66 o 
   6  14   4      425.96      526.77     25.76 o 
  -5  15   4        6.14       12.44      8.88 o 
  -4  15   4        4.16        2.66      7.99 o 
  -3  15   4       20.04       23.10      8.88 o 
  -2  15   4       22.35       36.42      9.77 o 
  -1  15   4      341.27      377.30     14.75 o 
   0  15   4       29.27       30.36      6.57 o 
   1  15   4       15.32       15.38      5.94 o 
   2  15   4        3.99        5.33      5.94 o 
   3  15   4        0.53       -6.22      8.88 o 
   4  15   4        3.98        5.33      8.88 o 
   5  15   4        4.65        2.66      9.77 o 
  -3  16   4        2.00        1.78      8.88 o 
  -2  16   4       19.58        8.88      9.77 o 
  -1  16   4       69.26       94.01     19.99 o 
   0  16   4       15.47       13.32      6.28 o 
   1  16   4       97.44       92.63      9.09 o 
   2  16   4        4.99       -1.12      5.94 o 
 -14   1   5        1.84       -3.79      3.81 o 
 -13   1   5        3.74       -2.08      3.44 o 
 -12   1   5      192.08      189.92      6.31 o 
 -11   1   5       63.39       63.10      4.97 o 
 -10   1   5       29.96       20.90      2.97 o 
  -9   1   5      372.04      332.16      7.00 o 
  -8   1   5      215.41      216.93      5.25 o 
  -7   1   5      621.55      654.91     10.85 o 
  -6   1   5     2893.84     2829.84     35.02 o 
  -5   1   5     5159.01     5174.79     62.13 o 
  -4   1   5     1102.66     1185.57     16.66 o 
  -3   1   5     1658.13     1920.84     29.88 o 
  -2   1   5     6290.56     6317.44    105.50 o 
  -1   1   5      859.46      976.45     16.91 o 
   0   1   5     4019.89     4133.25     46.82 o 
   1   1   5     1417.47     1520.35     17.74 o 
   2   1   5     7063.35     7621.39     79.62 o 
   3   1   5      289.96      273.23      3.72 o 
   4   1   5     1954.72     2120.50     22.02 o 
   5   1   5      874.95      830.93     10.07 o 
   6   1   5        3.00        4.68      1.29 o 
   7   1   5     2539.14     2505.26     29.79 o 
   8   1   5       20.39       19.57      2.59 o 
   9   1   5      349.80      330.67      8.05 o 
  10   1   5      258.89      242.67      8.12 o 
  11   1   5        1.41        4.57      4.29 o 
  12   1   5      330.36      315.33     19.99 o 
  13   1   5       44.86       41.03      6.34 o 
 -14   2   5        7.04        1.11      4.00 o 
 -13   2   5      110.18      108.84      5.44 o 
 -12   2   5       20.82       19.48      3.63 o 
 -11   2   5       21.82       19.35      3.22 o 
 -10   2   5      334.18      343.97      8.19 o 
  -9   2   5      834.22      859.79     14.68 o 
  -8   2   5      560.90      550.53     10.23 o 
  -7   2   5     1497.43     1505.66     19.95 o 
  -6   2   5     1691.04     1770.11     22.84 o 
  -5   2   5     3954.52     3908.49     44.31 o 
  -4   2   5     1285.07     1148.49     15.01 o 
  -3   2   5     2634.53     2962.63     39.60 o 
  -2   2   5     4791.08     4783.15     58.05 o 
  -1   2   5        9.31       13.04      1.36 o 
   0   2   5      574.67      554.25      9.06 o 
   1   2   5     9940.35    10076.66    106.19 o 
   2   2   5    15214.28    15235.10    158.58 o 
   3   2   5      182.03      184.56      2.90 o 
   4   2   5     9252.96     9347.23     92.47 o 
   5   2   5      769.14      727.34     12.05 o 
   6   2   5      622.41      629.97      8.71 o 
   7   2   5      428.91      407.69      9.13 o 
   8   2   5      249.13      253.34      6.07 o 
   9   2   5      496.09      493.97      9.32 o 
  10   2   5        1.39        0.19      2.83 o 
  11   2   5      130.56      122.01      5.85 o 
  12   2   5       30.53       31.26      4.35 o 
  13   2   5       43.24       49.88      5.79 o 
 -14   3   5      117.02      118.68      6.68 o 
 -13   3   5       10.37        9.77      3.99 o 
 -12   3   5        5.32       10.45      3.48 o 
 -11   3   5       92.42       74.92      4.81 o 
 -10   3   5       13.64        9.84      3.15 o 
  -9   3   5      376.65      374.80      7.32 o 
  -8   3   5       67.99       73.68      4.69 o 
  -7   3   5      552.49      600.91     10.13 o 
  -6   3   5      970.15     1010.98     15.54 o 
  -5   3   5     1697.43     1670.40     23.85 o 
  -4   3   5      478.06      477.50     11.86 o 
  -3   3   5       29.72       46.03      1.46 o 
  -2   3   5      167.99      199.67      3.51 o 
  -1   3   5     6214.96     6510.50     95.38 o 
   0   3   5     4330.16     4369.78     58.55 o 
   1   3   5     1583.77     1531.26     19.17 o 
   2   3   5     3965.49     4389.87     50.61 o 
   3   3   5     1562.74     1613.36     25.85 o 
   4   3   5       15.95       20.59      1.31 o 
   5   3   5     3330.91     3630.52     41.65 o 
   6   3   5      153.85      172.08      4.40 o 
   7   3   5        1.39        3.04      2.02 o 
   8   3   5     1048.44     1055.55     15.71 o 
   9   3   5        9.57        4.09      2.60 o 
  10   3   5      170.53      164.20      5.70 o 
  11   3   5       61.50       59.89      4.67 o 
  12   3   5       42.16       51.94      4.99 o 
  13   3   5        2.09       -3.94      3.94 o 
 -14   4   5        0.63        2.49      4.69 o 
 -13   4   5        6.38        7.94      4.09 o 
 -12   4   5        7.25        9.04      3.75 o 
 -11   4   5        1.18       -0.37      3.60 o 
 -10   4   5      315.42      306.79     11.03 o 
  -9   4   5      622.60      609.07     11.63 o 
  -8   4   5       24.52       20.18      3.00 o 
  -7   4   5      402.85      412.21      8.15 o 
  -6   4   5       28.37       29.71      2.52 o 
  -5   4   5      692.33      717.75     11.39 o 
  -4   4   5       31.93       21.40      2.18 o 
  -3   4   5      511.97      617.11      7.96 o 
  -2   4   5       14.99       10.12      1.01 o 
  -1   4   5     1827.22     1898.93     28.73 o 
   0   4   5      210.77      245.46      5.56 o 
   1   4   5      115.84      105.39      2.07 o 
   2   4   5     4808.74     5125.97     57.67 o 
   3   4   5     5906.41     6847.13     76.99 o 
   4   4   5     3583.08     3705.84     45.35 o 
   5   4   5      310.22      318.92      5.63 o 
   6   4   5      290.66      310.03      6.27 o 
   7   4   5      317.19      341.48      7.42 o 
   8   4   5      101.96       98.99      4.09 o 
   9   4   5        6.23        3.87      2.74 o 
  10   4   5       45.60       35.80      3.54 o 
  11   4   5        3.31        8.76      3.26 o 
  12   4   5       36.66       34.46      4.68 o 
  13   4   5        3.33        5.72      4.48 o 
 -13   5   5        9.62       -0.77      4.05 o 
 -12   5   5       13.56       14.26      4.58 o 
 -11   5   5       86.46       94.67      5.85 o 
 -10   5   5       17.70        6.38      3.32 o 
  -9   5   5      144.14      153.21      5.76 o 
  -8   5   5      451.32      432.36      8.94 o 
  -7   5   5      200.48      212.77     12.13 o 
  -6   5   5     1289.46     1279.83     19.38 o 
  -5   5   5      431.94      422.70      7.42 o 
  -4   5   5       56.54       55.91      3.64 o 
  -3   5   5     1146.69      995.47     12.10 o 
  -2   5   5     6335.21     6245.98    243.10 o 
  -1   5   5      971.49      964.45     22.97 o 
   0   5   5     8844.54     8997.62    135.06 o 
   1   5   5     1484.70     1478.31     20.70 o 
   2   5   5     1971.66     2027.86     25.17 o 
   3   5   5     5280.03     5608.76     68.22 o 
   4   5   5      809.81      794.71     12.12 o 
   5   5   5      305.19      318.49      6.31 o 
   6   5   5     3201.28     3341.61     45.86 o 
   7   5   5      255.86      240.05      6.16 o 
   8   5   5       12.62       11.43      2.68 o 
   9   5   5      578.22      564.85     10.38 o 
  10   5   5        3.62        1.15      3.04 o 
  11   5   5      299.50      318.94      8.18 o 
  12   5   5       64.77       86.06      5.36 o 
 -13   6   5      143.51      151.56     11.67 o 
 -12   6   5        1.53       -2.26      4.35 o 
 -11   6   5       40.69       27.96      4.31 o 
 -10   6   5      320.50      321.47      8.44 o 
  -9   6   5        5.76        5.83      3.06 o 
  -8   6   5      330.68      319.02      7.65 o 
  -7   6   5      163.92      157.06      5.23 o 
  -6   6   5       69.11       86.28      3.64 o 
  -5   6   5      948.04      898.44     21.00 o 
  -4   6   5     1954.60     1886.26     24.26 o 
  -3   6   5        0.73       -0.81      1.53 o 
  -2   6   5     2329.60     2533.74     33.79 o 
  -1   6   5    11259.12    11507.40    196.09 o 
   0   6   5     3936.15     4504.21     61.18 o 
   1   6   5      157.36       87.79      4.37 o 
   2   6   5      815.15      779.57      9.65 o 
   3   6   5      206.87      229.26      5.34 o 
   4   6   5      385.10      344.18      7.60 o 
   5   6   5     1381.16     1404.44     20.51 o 
   6   6   5        6.71        1.62      2.09 o 
   7   6   5      277.92      280.79      9.10 o 
   8   6   5      595.67      583.20     12.51 o 
   9   6   5       70.21       71.35      5.09 o 
  10   6   5      209.00      192.41      7.86 o 
  11   6   5        2.72        4.65      3.80 o 
  12   6   5       85.10       87.81      7.83 o 
 -13   7   5        5.98        8.94      4.17 o 
 -12   7   5        3.21        0.18      4.78 o 
 -11   7   5        1.32       -2.68      3.78 o 
 -10   7   5      156.94      158.32      6.34 o 
  -9   7   5       50.61       45.17      4.15 o 
  -8   7   5      359.41      333.21      8.04 o 
  -7   7   5        0.11       -0.20      2.61 o 
  -6   7   5       12.11       11.10      2.65 o 
  -5   7   5      120.66      121.30      3.98 o 
  -4   7   5       80.10       74.21      3.01 o 
  -3   7   5        0.89        1.22      2.17 o 
  -2   7   5      693.49      729.83     17.36 o 
  -1   7   5      808.17      936.63     18.09 o 
   0   7   5     1070.11     1098.29     17.62 o 
   1   7   5      277.00      297.85      6.10 o 
   2   7   5      185.95      230.06      3.94 o 
   3   7   5      619.33      684.55     11.58 o 
   4   7   5       20.66       24.19      1.92 o 
   5   7   5        0.13        0.89      1.74 o 
   6   7   5       40.34       30.52      2.57 o 
   7   7   5        5.49       -1.00      2.69 o 
   8   7   5       20.71       21.68      3.34 o 
   9   7   5      117.38      100.35      4.97 o 
  10   7   5       21.48       26.95      4.59 o 
  11   7   5       34.37       37.48      4.63 o 
  12   7   5        7.23        1.79      4.73 o 
 -12   8   5       43.91       47.04      5.35 o 
 -11   8   5       70.96       69.39      5.29 o 
 -10   8   5      100.09       87.93      5.23 o 
  -9   8   5      423.79      429.78      9.87 o 
  -8   8   5     1264.51     1258.36     20.32 o 
  -7   8   5      501.57      497.91     10.89 o 
  -6   8   5      354.83      324.49      8.41 o 
  -5   8   5        3.46        0.00      2.20 o 
  -4   8   5      207.52      187.81      4.80 o 
  -3   8   5      379.70      358.25      7.92 o 
  -2   8   5       25.73       22.63      2.87 o 
  -1   8   5     2014.11     2079.34     44.58 o 
   0   8   5      549.19      554.31     11.26 o 
   1   8   5      678.30      618.88      9.84 o 
   2   8   5     1443.89     1368.02     19.45 o 
   3   8   5      466.68      447.78      7.68 o 
   4   8   5        2.55        2.10      2.44 o 
   5   8   5      107.93      106.48      4.49 o 
   6   8   5        9.25        4.07      2.86 o 
   7   8   5      202.19      192.91     10.23 o 
   8   8   5      581.67      594.69     16.03 o 
   9   8   5       37.09       43.19      6.83 o 
  10   8   5      178.33      207.67     14.40 o 
  11   8   5       79.59       80.30      8.50 o 
 -12   9   5        3.11        6.35      5.81 o 
 -11   9   5      185.29      189.75     10.39 o 
 -10   9   5       26.81       33.64      5.68 o 
  -9   9   5      194.87      204.21      9.61 o 
  -8   9   5      415.62      395.76     12.04 o 
  -7   9   5      291.78      257.46     11.13 o 
  -6   9   5       20.69       17.09      3.12 o 
  -5   9   5      275.38      259.67      7.12 o 
  -4   9   5      491.15      508.92     10.49 o 
  -3   9   5      584.26      534.85     10.62 o 
  -2   9   5      655.24      625.69     13.48 o 
  -1   9   5       94.99       84.00      5.31 o 
   0   9   5      188.64      179.44      6.82 o 
   1   9   5      875.17      845.15     14.41 o 
   2   9   5      107.54       91.73      3.65 o 
   3   9   5     1317.96     1316.41     19.04 o 
   4   9   5      418.75      365.18      8.10 o 
   5   9   5       39.05       34.71      3.31 o 
   6   9   5      458.18      469.54     14.36 o 
   7   9   5      704.05      671.44     13.52 o 
   8   9   5      216.34      217.29      8.72 o 
   9   9   5      436.40      440.60     23.98 o 
  10   9   5       43.21       45.08      8.17 o 
  11   9   5        0.58       -1.33      6.91 o 
 -11  10   5        1.05        0.15      5.28 o 
 -10  10   5        0.55       -3.21      4.89 o 
  -9  10   5       63.68       66.57      6.11 o 
  -8  10   5        0.17        0.13      4.37 o 
  -7  10   5       47.63       60.57     11.14 o 
  -6  10   5        3.33       -0.68      2.99 o 
  -5  10   5       86.12       94.63      5.39 o 
  -4  10   5     2575.36     2456.94     39.19 o 
  -3  10   5       35.05       47.33      3.42 o 
  -2  10   5       48.32       33.76      4.26 o 
  -1  10   5     1604.95     1588.60     35.45 o 
   0  10   5      166.03      159.17      5.59 o 
   1  10   5        3.12       -2.71      2.71 o 
   2  10   5        0.59        0.47      2.29 o 
   3  10   5      365.79      374.33     10.00 o 
   4  10   5       58.49       57.98      5.08 o 
   5  10   5       11.81       17.38      3.74 o 
   6  10   5       32.58       19.85      4.10 o 
   7  10   5      184.11      195.08     10.55 o 
   8  10   5       12.72       10.76      5.55 o 
   9  10   5       87.77       69.37      7.83 o 
  10  10   5        5.16       18.19      7.20 o 
 -10  11   5        0.44        3.15      6.82 o 
  -9  11   5        0.35       -4.00      6.19 o 
  -8  11   5       93.20       96.37      8.88 o 
  -7  11   5       54.38       48.48      6.57 o 
  -6  11   5      326.52      328.00     10.37 o 
  -5  11   5       46.05       48.19      5.08 o 
  -4  11   5       13.40       13.89      3.91 o 
  -3  11   5       47.82       60.32      4.84 o 
  -2  11   5      130.30      112.74      8.88 o 
  -1  11   5      965.68      979.37     23.50 o 
   0  11   5       10.73       12.45      2.99 o 
   1  11   5       23.13       19.86      3.39 o 
   2  11   5      274.33      244.32      7.85 o 
   3  11   5      339.15      353.09      9.54 o 
   4  11   5      194.91      191.19     10.73 o 
   5  11   5      143.37      133.76      9.54 o 
   6  11   5        0.55       -2.07      3.59 o 
   7  11   5       91.77       83.45      5.80 o 
   8  11   5       20.42       14.96      5.94 o 
   9  11   5      138.68      141.24     13.32 o 
  -9  12   5        2.37       -1.29      9.33 o 
  -8  12   5       29.37       18.27      6.57 o 
  -7  12   5      300.58      301.93     13.19 o 
  -6  12   5       86.88       90.18      6.11 o 
  -5  12   5      229.31      222.31      8.74 o 
  -4  12   5      963.10      910.14     25.46 o 
  -3  12   5      323.06      340.18     20.88 o 
  -2  12   5      404.55      427.62     16.43 o 
  -1  12   5     1422.29     1404.28     39.97 o 
   0  12   5      232.17      237.02     19.54 o 
   1  12   5     1139.23     1131.86     27.64 o 
   2  12   5      256.10      280.19     12.44 o 
   3  12   5      137.52      113.86      7.46 o 
   4  12   5      516.29      494.79     23.10 o 
   5  12   5      124.41      120.81     11.55 o 
   6  12   5       15.14       19.64      5.55 o 
   7  12   5      122.91      148.79     10.22 o 
   8  12   5       24.60        9.77      7.99 o 
  -8  13   5       27.98       34.64     12.88 o 
  -7  13   5      123.32      133.25      9.42 o 
  -6  13   5       14.58       13.69      4.77 o 
  -5  13   5       41.16       50.78      6.25 o 
  -4  13   5       17.13       24.36      5.65 o 
  -3  13   5      117.50      118.15      8.17 o 
  -2  13   5      553.27      512.34     16.64 o 
  -1  13   5       71.33       79.77      6.57 o 
   0  13   5      510.94      546.79     16.64 o 
   1  13   5      238.82      241.51     18.21 o 
   2  13   5       65.13       69.69     15.10 o 
   3  13   5       77.04       92.21      9.33 o 
   4  13   5       95.75       81.72     10.66 o 
   5  13   5        0.96       -2.66      7.99 o 
   6  13   5      115.84      123.48     12.44 o 
   7  13   5        1.01        6.22      7.99 o 
  -7  14   5        0.02        7.15      5.94 o 
  -6  14   5        0.05       -4.44      5.03 o 
  -5  14   5       60.78       57.39     10.22 o 
  -4  14   5      184.76      175.89     10.35 o 
  -3  14   5       81.15       80.43      7.54 o 
  -2  14   5        4.27        8.20      5.31 o 
  -1  14   5        7.42       10.66     11.99 o 
   0  14   5       37.65       38.41      7.55 o 
   1  14   5       30.62       23.96      5.94 o 
   2  14   5        8.22       12.75      5.33 o 
   3  14   5       56.39       53.63     11.10 o 
   4  14   5       11.72       22.21      9.77 o 
   5  14   5        3.12        9.77      8.88 o 
   6  14   5       14.50       22.21      9.77 o 
  -5  15   5      117.70      151.01     14.21 o 
  -4  15   5        0.26       -0.89      7.99 o 
  -3  15   5      288.94      293.14     18.65 o 
  -2  15   5       30.69       43.53      9.77 o 
  -1  15   5        2.94        3.11     22.21 o 
   0  15   5      385.55      409.74     15.08 o 
   1  15   5      153.91      186.50     16.43 o 
   2  15   5       10.77       14.21      6.28 o 
   3  15   5       94.54      111.69      8.73 o 
   4  15   5        3.79       14.21      9.77 o 
  -2  16   5      158.88      182.10     15.99 o 
  -1  16   5      103.93      118.47      9.42 o 
   0  16   5       14.15       22.65      6.91 o 
   1  16   5       77.43       89.17      8.46 o 
 -14   0   6       14.24       19.58      6.23 o 
 -13   0   6       26.86       26.35      5.59 o 
 -12   0   6      550.58      557.99     15.12 o 
 -11   0   6      165.35      158.07      7.82 o 
 -10   0   6      536.22      474.05     12.76 o 
  -9   0   6     1682.59     1591.15     61.81 o 
  -8   0   6      328.85      330.46      9.20 o 
  -7   0   6     1361.23     1286.51     24.58 o 
  -6   0   6     3404.50     3281.24     57.20 o 
  -5   0   6        6.38       10.70      2.51 o 
  -4   0   6     1808.77     1581.14     37.31 o 
  -3   0   6     9642.67    10206.69    308.24 o 
  -2   0   6    16868.02    16789.30    345.26 o 
  -1   0   6      254.90      243.40      9.33 o 
   0   0   6    10554.15    10524.02    206.82 o 
   1   0   6     9167.52     9538.25    162.52 o 
   2   0   6      583.36      522.46      8.22 o 
   3   0   6       29.02       53.40      2.70 o 
   4   0   6       30.94       34.73      2.15 o 
   5   0   6       46.12       16.58      2.15 o 
   6   0   6     3364.36     3418.23     53.03 o 
   7   0   6       16.23       22.35      2.91 o 
   8   0   6     3402.55     3277.38     58.82 o 
   9   0   6       14.64       11.09      4.08 o 
  10   0   6       16.03       21.57      6.40 o 
  11   0   6       87.22       91.53     17.77 o 
  12   0   6      141.91      135.36     29.31 o 
  13   0   6       12.80        0.89      7.83 o 
 -14   1   6        0.97       -1.72      3.87 o 
 -13   1   6       18.39       23.79      4.03 o 
 -12   1   6        1.37        2.69      3.26 o 
 -11   1   6       71.87       70.73      4.24 o 
 -10   1   6       82.96       79.67      4.05 o 
  -9   1   6      105.56      101.16      4.06 o 
  -8   1   6       46.34       38.11      2.74 o 
  -7   1   6       29.62       30.26      2.32 o 
  -6   1   6       14.18       31.10      2.20 o 
  -5   1   6       64.47       53.38      7.13 o 
  -4   1   6     4665.71     4586.63     74.93 o 
  -3   1   6      132.27      123.50      3.11 o 
  -2   1   6     4232.10     4326.68     63.64 o 
  -1   1   6     3134.43     3272.09     54.36 o 
   0   1   6     2265.34     2317.63     26.57 o 
   1   1   6       54.42       56.76      1.46 o 
   2   1   6     1927.45     2184.07     22.24 o 
   3   1   6       48.44       35.84      1.47 o 
   4   1   6     3256.27     3321.86     45.70 o 
   5   1   6      696.50      745.30      9.33 o 
   6   1   6       68.22       78.93      2.59 o 
   7   1   6     2677.77     2668.71     35.11 o 
   8   1   6       52.49       56.48      4.11 o 
   9   1   6      530.10      544.79     17.65 o 
  10   1   6       10.02        8.90      3.34 o 
  11   1   6       25.39       25.42      3.96 o 
  12   1   6       36.97       32.14      5.93 o 
  13   1   6       14.59        2.17      5.49 o 
 -14   2   6        3.17       -1.07      4.02 o 
 -13   2   6        0.39        3.74      3.78 o 
 -12   2   6        3.89        1.50      3.22 o 
 -11   2   6        0.32       -2.70      2.70 o 
 -10   2   6      537.56      467.12      8.88 o 
  -9   2   6     1493.78     1400.00     19.60 o 
  -8   2   6      584.58      564.85     10.22 o 
  -7   2   6       89.73      103.01      2.88 o 
  -6   2   6     1952.11     1911.40     22.59 o 
  -5   2   6     1357.57     1507.78     23.21 o 
  -4   2   6     8852.22     9448.91    150.08 o 
  -3   2   6     1406.42     1643.66     22.80 o 
  -2   2   6     1030.86     1176.08     25.75 o 
  -1   2   6     1076.29     1089.89     22.36 o 
   0   2   6     1041.51      973.28     13.82 o 
   1   2   6     1034.80     1033.86     11.46 o 
   2   2   6      839.13      863.84      9.33 o 
   3   2   6     4354.70     5067.29     53.47 o 
   4   2   6        3.96       10.47      1.27 o 
   5   2   6       38.92       45.44      1.90 o 
   6   2   6     1375.06     1450.95     16.90 o 
   7   2   6      244.70      251.61      5.38 o 
   8   2   6      978.01      953.23     14.49 o 
   9   2   6        0.19       -2.57      2.57 o 
  10   2   6      359.79      379.75      9.31 o 
  11   2   6        0.69       -3.37      3.37 o 
  12   2   6       37.39       39.69      4.80 o 
  13   2   6       11.56        8.18      4.83 o 
 -14   3   6        0.20       -0.99      4.26 o 
 -13   3   6       35.54       39.70      4.67 o 
 -12   3   6        7.81       -3.32      3.32 o 
 -11   3   6      173.19      165.76      6.04 o 
 -10   3   6      240.06      228.00      7.67 o 
  -9   3   6      653.49      634.51     10.25 o 
  -8   3   6      518.22      503.15     12.51 o 
  -7   3   6       47.44       49.98      2.76 o 
  -6   3   6      613.13      657.19     14.12 o 
  -5   3   6     6924.63     7126.93     86.62 o 
  -4   3   6     5323.89     5372.93     71.43 o 
  -3   3   6      196.05      228.94      4.94 o 
  -2   3   6     1221.11     1217.27     16.93 o 
  -1   3   6      198.93      210.78      5.00 o 
   0   3   6      130.21      119.44      3.97 o 
   1   3   6     8311.60     8263.46     93.72 o 
   2   3   6     1904.64     2094.08     24.11 o 
   3   3   6     1142.81     1074.79     12.14 o 
   4   3   6     6219.19     6331.58     66.64 o 
   5   3   6      366.16      377.30      5.08 o 
   6   3   6     1252.45     1325.87     17.78 o 
   7   3   6     1328.20     1324.07     18.66 o 
   8   3   6       10.69        9.36      2.54 o 
   9   3   6      357.81      372.64      7.92 o 
  10   3   6      209.17      244.81      6.69 o 
  11   3   6        2.98        5.27      3.52 o 
  12   3   6      132.21      148.28      6.96 o 
  13   3   6       17.82       16.83      4.63 o 
 -14   4   6        4.63       15.03      6.03 o 
 -13   4   6       26.13       24.19      4.28 o 
 -12   4   6       75.12       73.02      5.02 o 
 -11   4   6       35.87       31.41      3.69 o 
 -10   4   6       16.63       22.58      4.66 o 
  -9   4   6      415.74      437.67     10.50 o 
  -8   4   6      731.55      787.23     18.72 o 
  -7   4   6      165.35      151.79      4.88 o 
  -6   4   6     1144.71     1158.86     15.89 o 
  -5   4   6      271.33      282.29      5.17 o 
  -4   4   6       75.88       54.84      1.93 o 
  -3   4   6     1917.43     1914.47     24.15 o 
  -2   4   6     2545.26     3023.50     79.05 o 
  -1   4   6     4492.45     4742.22     69.82 o 
   0   4   6     1030.24      899.07     12.79 o 
   1   4   6      177.94      165.76      2.52 o 
   2   4   6     2139.50     2068.61     25.98 o 
   3   4   6     7822.92     7999.67     89.85 o 
   4   4   6        3.01       11.80      2.57 o 
   5   4   6     3074.10     3207.51     36.56 o 
   6   4   6       16.01       13.12      2.22 o 
   7   4   6       11.52       10.54      2.32 o 
   8   4   6      404.84      407.06     12.35 o 
   9   4   6      183.92      156.60      5.47 o 
  10   4   6       35.04       28.83      3.43 o 
  11   4   6      220.87      248.58      7.35 o 
  12   4   6        3.75        9.35      3.80 o 
 -13   5   6        3.79        6.31      4.09 o 
 -12   5   6        9.06       14.06      3.69 o 
 -11   5   6        0.68        0.74      3.34 o 
 -10   5   6        3.85        5.63      3.30 o 
  -9   5   6        7.38        8.78      2.97 o 
  -8   5   6      239.58      248.05      6.79 o 
  -7   5   6      222.49      206.02      5.81 o 
  -6   5   6        5.34        1.26      3.06 o 
  -5   5   6       92.31       89.79      3.61 o 
  -4   5   6     1004.89     1043.04     12.93 o 
  -3   5   6      151.79      201.26      3.65 o 
  -2   5   6        5.79        3.11      1.38 o 
  -1   5   6     2395.31     2671.38     47.17 o 
   0   5   6     3481.01     4010.89     61.18 o 
   1   5   6       17.76       34.16      1.79 o 
   2   5   6      278.09      301.75      4.40 o 
   3   5   6     1141.01     1262.61     23.89 o 
   4   5   6      443.06      441.23      6.29 o 
   5   5   6       10.85       17.01      2.17 o 
   6   5   6       86.95       78.06      3.90 o 
   7   5   6      153.09      128.94      4.69 o 
   8   5   6      214.42      238.06      7.82 o 
   9   5   6       60.59       60.00      3.94 o 
  10   5   6       11.91       13.21      3.15 o 
  11   5   6        3.30       -3.17      3.17 o 
  12   5   6        6.52        3.46      3.85 o 
 -13   6   6        3.59        4.68      4.20 o 
 -12   6   6      114.48      124.60      7.70 o 
 -11   6   6      311.31      292.57      7.62 o 
 -10   6   6        6.74        1.76      3.46 o 
  -9   6   6       41.04       47.39      4.83 o 
  -8   6   6       34.69       35.94      3.46 o 
  -7   6   6      327.77      328.83      7.39 o 
  -6   6   6      219.75      195.73      5.87 o 
  -5   6   6       30.16       27.82      4.35 o 
  -4   6   6      111.34      114.65      3.28 o 
  -3   6   6     2674.07     2594.31     35.69 o 
  -2   6   6      347.75      373.84      7.01 o 
  -1   6   6     1976.18     2086.32     37.49 o 
   0   6   6      448.18      362.34      8.21 o 
   1   6   6      283.07      358.97      8.21 o 
   2   6   6      895.80      852.81     12.75 o 
   3   6   6       89.98       80.02      3.42 o 
   4   6   6       65.59       66.42      3.41 o 
   5   6   6     1954.53     1956.12     27.66 o 
   6   6   6      119.23      110.19      4.27 o 
   7   6   6      151.50      155.40      6.08 o 
   8   6   6     1310.84     1316.11     23.26 o 
   9   6   6       18.61       23.85      4.20 o 
  10   6   6       44.43       49.48      5.09 o 
  11   6   6       25.44       23.89      5.09 o 
  12   6   6        8.53        0.70      4.35 o 
 -13   7   6       34.41       36.80      5.14 o 
 -12   7   6       10.52        5.77      3.70 o 
 -11   7   6       69.91       65.79      4.49 o 
 -10   7   6       23.75       38.53      4.38 o 
  -9   7   6      209.62      221.62      6.83 o 
  -8   7   6     1418.21     1364.47     21.45 o 
  -7   7   6      217.27      240.13      6.33 o 
  -6   7   6       20.05       20.29      2.12 o 
  -5   7   6      647.39      624.97     10.57 o 
  -4   7   6      210.91      213.31      4.38 o 
  -3   7   6        7.22       -0.09      1.34 o 
  -2   7   6     9849.25     9558.01    163.87 o 
  -1   7   6     1824.54     1734.81     31.55 o 
   0   7   6     1907.21     2024.52     31.69 o 
   1   7   6     6470.97     6869.34    200.54 o 
   2   7   6      840.95      825.54     10.47 o 
   3   7   6      289.97      249.38      3.75 o 
   4   7   6     1010.42     1091.65     13.43 o 
   5   7   6        0.59        2.92      2.10 o 
   6   7   6      678.66      704.24     11.97 o 
   7   7   6      483.00      490.58     10.97 o 
   8   7   6      137.61      134.64      6.28 o 
   9   7   6      346.09      331.45      9.64 o 
  10   7   6      336.35      334.80      8.71 o 
  11   7   6       15.72       17.03      4.78 o 
 -12   8   6       77.52       82.19      5.17 o 
 -11   8   6       12.48        7.78      3.53 o 
 -10   8   6        1.65        2.43      3.67 o 
  -9   8   6      466.90      484.70     10.55 o 
  -8   8   6       60.26       74.31      4.48 o 
  -7   8   6      519.25      496.99     11.02 o 
  -6   8   6      224.44      218.22      7.32 o 
  -5   8   6        6.96        5.45      2.31 o 
  -4   8   6     1973.90     1915.72     30.98 o 
  -3   8   6       13.88       21.08      2.61 o 
  -2   8   6       22.84       21.72      2.87 o 
  -1   8   6     2009.31     2040.86     36.86 o 
   0   8   6      808.70      813.89     25.32 o 
   1   8   6       26.78       20.95      2.02 o 
   2   8   6      791.16      751.60     10.44 o 
   3   8   6       19.19       29.62      1.97 o 
   4   8   6      397.86      406.45      8.72 o 
   5   8   6      518.57      526.22     10.77 o 
   6   8   6        4.87       -2.14      2.76 o 
   7   8   6       63.56       61.41      5.89 o 
   8   8   6      100.57       94.23      8.39 o 
   9   8   6       96.29       94.92      6.83 o 
  10   8   6       35.17       40.84      5.97 o 
  11   8   6       44.94       41.03      6.67 o 
 -12   9   6        2.10        6.85      6.57 o 
 -11   9   6        7.97        4.23      5.41 o 
 -10   9   6       46.23       40.48      7.87 o 
  -9   9   6       26.02       26.76      5.41 o 
  -8   9   6       69.92       79.49      7.01 o 
  -7   9   6      106.38       95.08      6.11 o 
  -6   9   6       47.48       43.19      4.62 o 
  -5   9   6       59.48       60.54      7.31 o 
  -4   9   6      107.34      103.55      4.62 o 
  -3   9   6       41.31       43.45      3.31 o 
  -2   9   6        0.42        1.89      3.17 o 
  -1   9   6      300.54      273.44      7.03 o 
   0   9   6       62.47       65.89      4.68 o 
   1   9   6      428.92      422.95      8.42 o 
   2   9   6        2.78        8.39      3.08 o 
   3   9   6        1.93        1.20      2.22 o 
   4   9   6       94.48       88.84      4.77 o 
   5   9   6       56.94       45.90      4.26 o 
   6   9   6      136.59      156.57      7.00 o 
   7   9   6       42.85       44.98      4.94 o 
   8   9   6       29.82       29.42      6.57 o 
   9   9   6        1.49        1.03      5.94 o 
  10   9   6       39.93       34.29      7.54 o 
 -11  10   6        2.37        4.19      5.71 o 
 -10  10   6        4.45       -2.09      4.75 o 
  -9  10   6      401.23      401.40     14.63 o 
  -8  10   6       52.17       52.74      7.88 o 
  -7  10   6      605.85      565.77     17.78 o 
  -6  10   6      315.80      345.65     11.80 o 
  -5  10   6       91.88       92.23      4.58 o 
  -4  10   6      355.17      348.53      8.47 o 
  -3  10   6      316.22      293.27      7.30 o 
  -2  10   6      164.08      162.86      9.70 o 
  -1  10   6       34.03       28.41      9.33 o 
   0  10   6      461.23      481.23     13.15 o 
   1  10   6      236.32      231.48      5.98 o 
   2  10   6      895.81      897.82     15.64 o 
   3  10   6       79.99       83.03      4.56 o 
   4  10   6      121.49      103.49      5.08 o 
   5  10   6      630.08      659.62     15.04 o 
   6  10   6       84.86       81.53      5.45 o 
   7  10   6       42.29       42.54      5.94 o 
   8  10   6       37.16       26.58      6.28 o 
   9  10   6      245.52      262.97     13.32 o 
  10  10   6       74.34       74.12      8.79 o 
 -10  11   6       34.54       26.66     14.66 o 
  -9  11   6      220.53      226.45     12.77 o 
  -8  11   6      250.84      248.99     13.32 o 
  -7  11   6      189.33      198.01      9.40 o 
  -6  11   6       10.71       12.24      5.33 o 
  -5  11   6      697.38      709.36     14.03 o 
  -4  11   6       45.11       34.52      3.60 o 
  -3  11   6      420.35      426.03      9.42 o 
  -2  11   6       72.87      100.09      6.19 o 
  -1  11   6      172.27      164.50     12.44 o 
   0  11   6      398.33      359.19      9.20 o 
   1  11   6     1478.08     1422.69     26.83 o 
   2  11   6       99.51      102.15      4.41 o 
   3  11   6      115.29      138.36      6.31 o 
   4  11   6      424.52      465.65     32.87 o 
   5  11   6       98.79      107.04      5.88 o 
   6  11   6      140.19      137.54      7.36 o 
   7  11   6       99.54       92.86      6.15 o 
   8  11   6      164.96      183.06     10.68 o 
   9  11   6       47.93       62.18      7.83 o 
  -9  12   6        1.91       -6.22      8.88 o 
  -8  12   6        0.18       -0.69      5.55 o 
  -7  12   6       50.44       51.37      7.20 o 
  -6  12   6        0.12       -3.85      3.85 o 
  -5  12   6        0.19        3.26      4.10 o 
  -4  12   6       62.14       54.57      4.94 o 
  -3  12   6      122.09      107.51      8.88 o 
  -2  12   6        0.97        4.89      4.40 o 
  -1  12   6      174.78      163.69      8.46 o 
   0  12   6      532.09      468.97     16.43 o 
   1  12   6       58.49       73.37      6.28 o 
   2  12   6       73.37       79.90     14.21 o 
   3  12   6       11.34        0.50      4.91 o 
   4  12   6       44.98       39.97      9.77 o 
   5  12   6       12.62       12.44      7.99 o 
   6  12   6      395.24      422.06     18.65 o 
   7  12   6       24.43       23.17      7.11 o 
   8  12   6       52.86       57.74      9.77 o 
  -8  13   6       53.55       49.61      7.83 o 
  -7  13   6        1.70       -1.96      5.94 o 
  -6  13   6       61.51       72.45      5.80 o 
  -5  13   6      162.61      151.84      7.48 o 
  -4  13   6       72.71       86.61      7.54 o 
  -3  13   6        0.48       -4.40      4.40 o 
  -2  13   6      193.14      197.62     15.99 o 
  -1  13   6      123.98      134.73      8.09 o 
   0  13   6      145.86      151.45     11.10 o 
   1  13   6      278.35      272.52     11.61 o 
   2  13   6        0.39        1.95      4.68 o 
   3  13   6       89.46      100.28      7.83 o 
   4  13   6      109.00      118.15     12.44 o 
   5  13   6      193.91      222.08     16.88 o 
   6  13   6       11.98       20.43      8.88 o 
  -7  14   6        1.42       -0.89      5.94 o 
  -6  14   6       55.30       55.49      7.20 o 
  -5  14   6        0.17       -2.66      7.55 o 
  -4  14   6       89.86       84.51      7.99 o 
  -3  14   6      410.88      412.47     15.38 o 
  -2  14   6       27.49       30.42      7.11 o 
  -1  14   6      902.72      861.24     26.65 o 
   0  14   6      593.59      580.87     18.18 o 
   1  14   6       79.35       86.91      7.99 o 
   2  14   6      310.28      338.12     21.32 o 
   3  14   6      105.37      104.80      8.09 o 
   4  14   6       23.08       20.43      8.88 o 
   5  14   6        1.18        1.78      7.99 o 
   6  14   6       19.76       24.87     10.66 o 
  -5  15   6       67.65       86.17     12.44 o 
  -4  15   6       82.10       94.16     12.44 o 
  -3  15   6      150.51      159.97     10.05 o 
  -2  15   6       38.49       42.96      7.11 o 
  -1  15   6        0.12       -2.96      4.62 o 
   0  15   6       97.62      113.47     11.10 o 
   1  15   6      139.05      155.96     10.05 o 
   2  15   6       61.12       72.98      7.83 o 
   3  15   6       10.95       19.97      6.57 o 
   4  15   6      206.88      216.75     17.77 o 
  -2  16   6       88.91      102.16     12.44 o 
  -1  16   6      135.06      150.60     10.05 o 
   0  16   6       25.71       23.98      6.91 o 
   1  16   6        0.05       -7.11      7.11 o 
 -14   1   7       36.03       34.72      5.01 o 
 -13   1   7        9.39        4.31      3.78 o 
 -12   1   7      140.94      136.27      6.41 o 
 -11   1   7       19.06       18.78      3.37 o 
 -10   1   7     1594.60     1464.74     20.69 o 
  -9   1   7        7.04        3.54      2.51 o 
  -8   1   7      102.24       89.88      3.80 o 
  -7   1   7     2712.28     2593.75     35.79 o 
  -6   1   7     1270.52     1196.55     17.53 o 
  -5   1   7      298.03      244.14     14.32 o 
  -4   1   7     1184.57     1154.31     18.29 o 
  -3   1   7     1577.29     1544.60     27.15 o 
  -2   1   7        9.18       14.26      2.58 o 
  -1   1   7      322.17      313.10      6.31 o 
   0   1   7    12522.08    12639.40    142.33 o 
   1   1   7     2745.00     2731.52     31.48 o 
   2   1   7      382.63      280.02      3.95 o 
   3   1   7      306.47      325.65      4.19 o 
   4   1   7      238.18      203.17      3.28 o 
   5   1   7     1171.51     1127.16     13.42 o 
   6   1   7       86.67       83.80      2.58 o 
   7   1   7     2004.49     1944.04     22.50 o 
   8   1   7     1907.97     1918.89     23.92 o 
   9   1   7      246.84      237.40      6.26 o 
  10   1   7      423.74      450.20     23.41 o 
  11   1   7        3.51        4.36      3.92 o 
  12   1   7        4.53        3.80      4.11 o 
  13   1   7        0.23        0.64      5.33 o 
 -14   2   7       42.17       52.29      5.37 o 
 -13   2   7       11.91       13.22      4.63 o 
 -12   2   7       29.99       30.16      4.09 o 
 -11   2   7      296.75      297.71      7.82 o 
 -10   2   7        2.62        1.14      2.85 o 
  -9   2   7       72.83       73.82      3.99 o 
  -8   2   7       83.17       85.71      3.77 o 
  -7   2   7       15.47       15.92      1.65 o 
  -6   2   7     1932.38     1896.06     22.43 o 
  -5   2   7      347.98      419.04      7.29 o 
  -4   2   7     2583.43     2710.81     41.89 o 
  -3   2   7     9243.87     9313.95    139.47 o 
  -2   2   7     5376.96     5791.45    166.37 o 
  -1   2   7        0.08        0.13      0.70 o 
   0   2   7     6817.37     6706.39     82.28 o 
   1   2   7      317.86      250.25      3.66 o 
   2   2   7      468.84      442.33      5.45 o 
   3   2   7     2186.89     2132.92     23.23 o 
   4   2   7       10.79        2.60      1.10 o 
   5   2   7       68.63       94.21      2.15 o 
   6   2   7      789.72      789.32     10.28 o 
   7   2   7      813.33      832.89     12.74 o 
   8   2   7        9.84        5.64      2.19 o 
   9   2   7      720.87      748.46     12.61 o 
  10   2   7       56.85       60.30      4.02 o 
  11   2   7      289.02      303.57      9.59 o 
  12   2   7       20.02       19.60      4.42 o 
 -14   3   7       62.16       53.64      5.34 o 
 -13   3   7        3.86        3.83      4.04 o 
 -12   3   7        0.19       -3.21      3.21 o 
 -11   3   7        3.71        3.61      3.25 o 
 -10   3   7       15.03       17.40      3.21 o 
  -9   3   7       39.95       35.43      2.95 o 
  -8   3   7      766.81      709.15     12.02 o 
  -7   3   7     2376.73     2481.42     31.90 o 
  -6   3   7     2151.23     2323.72     29.72 o 
  -5   3   7      149.61      153.42      4.17 o 
  -4   3   7     5056.79     5318.61     71.59 o 
  -3   3   7      113.74      148.43      2.97 o 
  -2   3   7      250.18      252.30      5.15 o 
  -1   3   7     1259.80     1329.66     20.56 o 
   0   3   7       19.20       16.92      1.12 o 
   1   3   7        3.81        4.78      0.85 o 
   2   3   7      190.99      201.02      3.30 o 
   3   3   7     1554.69     1654.62     18.21 o 
   4   3   7     1948.57     1992.39     21.97 o 
   5   3   7      132.27      138.00      3.08 o 
   6   3   7        2.42        6.50      2.07 o 
   7   3   7       49.17       52.16      3.64 o 
   8   3   7      152.21      148.19      5.01 o 
   9   3   7      112.73      103.46      7.15 o 
  10   3   7       13.31       20.18      3.37 o 
  11   3   7        0.71        3.85      3.33 o 
  12   3   7       15.41       19.65      6.76 o 
 -14   4   7        1.29       -3.55      6.28 o 
 -13   4   7       33.40       29.32      4.45 o 
 -12   4   7       60.22       51.75      4.66 o 
 -11   4   7       16.81        5.86      3.40 o 
 -10   4   7       42.45       31.19      4.27 o 
  -9   4   7      594.50      565.10     10.68 o 
  -8   4   7       42.30       42.86      3.19 o 
  -7   4   7       14.18       19.76      3.61 o 
  -6   4   7       35.85       48.91      2.51 o 
  -5   4   7      316.81      348.09      8.07 o 
  -4   4   7     1045.84     1114.59     14.77 o 
  -3   4   7     5388.55     5595.10     68.22 o 
  -2   4   7     1432.77     1470.49     23.12 o 
  -1   4   7     3402.83     3458.23     51.54 o 
   0   4   7     1614.47     1616.65     22.45 o 
   1   4   7      126.65      170.21      3.83 o 
   2   4   7      651.74      752.34     10.19 o 
   3   4   7      470.02      646.83      8.47 o 
   4   4   7      865.73      893.56     11.32 o 
   5   4   7      613.08      637.00      8.13 o 
   6   4   7       36.41       42.66      2.09 o 
   7   4   7      865.48      896.20     14.65 o 
   8   4   7      820.54      811.69     13.02 o 
   9   4   7      274.13      294.20      7.13 o 
  10   4   7       10.26       16.46      3.39 o 
  11   4   7        3.60        1.05      3.45 o 
  12   4   7       17.05       12.21      4.03 o 
 -13   5   7       93.41       95.54      6.36 o 
 -12   5   7      191.13      198.85     11.65 o 
 -11   5   7        0.52        0.76      3.32 o 
 -10   5   7       49.67       56.18      3.76 o 
  -9   5   7      315.51      308.33      6.96 o 
  -8   5   7     1065.16     1012.02     14.92 o 
  -7   5   7      213.71      217.90      5.26 o 
  -6   5   7      254.67      215.70      8.23 o 
  -5   5   7       46.56       52.95      3.40 o 
  -4   5   7     9533.02    10274.70    114.66 o 
  -3   5   7     2864.72     3121.83     49.26 o 
  -2   5   7     4870.08     5154.46     76.43 o 
  -1   5   7     2248.40     2090.13     31.81 o 
   0   5   7     1261.61     1239.58     20.05 o 
   1   5   7     8471.33     9154.39    111.51 o 
   2   5   7     1702.60     1485.61     18.99 o 
   3   5   7     1176.16     1313.85     15.85 o 
   4   5   7     1723.49     1743.04     20.76 o 
   5   5   7     1191.80     1204.77     16.09 o 
   6   5   7      143.05      142.88      4.13 o 
   7   5   7      757.36      743.19     12.68 o 
   8   5   7       21.72       19.20      3.15 o 
   9   5   7       59.51       58.91      4.65 o 
  10   5   7      224.19      228.01      7.25 o 
  11   5   7       28.86       28.38      4.36 o 
  12   5   7       15.24       11.57      4.25 o 
 -13   6   7       31.34       28.51      4.62 o 
 -12   6   7       81.76       70.16      5.02 o 
 -11   6   7       34.96       38.82      3.97 o 
 -10   6   7       41.05       39.28      3.63 o 
  -9   6   7       77.37       66.48      4.68 o 
  -8   6   7      225.33      202.49      5.41 o 
  -7   6   7       90.98      101.00      4.66 o 
  -6   6   7       54.08       54.90      2.85 o 
  -5   6   7      380.01      372.30      5.92 o 
  -4   6   7      152.31      145.21      4.48 o 
  -3   6   7     1066.21     1070.19     15.86 o 
  -2   6   7     1737.44     1811.24     27.90 o 
  -1   6   7       19.98       35.02      3.08 o 
   0   6   7     4297.49     4215.65     64.30 o 
   1   6   7     4453.66     4582.50     62.30 o 
   2   6   7      260.80      278.98      4.28 o 
   3   6   7     1001.29     1066.73     13.16 o 
   4   6   7      847.74      919.48     11.72 o 
   5   6   7        6.21        5.51      2.17 o 
   6   6   7      331.37      306.87      6.65 o 
   7   6   7      180.76      192.49      6.52 o 
   8   6   7       31.28       25.19      3.87 o 
   9   6   7       30.75       38.60      4.51 o 
  10   6   7       75.21       80.66      5.88 o 
  11   6   7        1.57       -4.24      4.41 o 
  12   6   7       47.46       50.30      6.08 o 
 -13   7   7       17.10       17.02      5.98 o 
 -12   7   7        4.00        6.75      3.81 o 
 -11   7   7       96.67       91.90      4.95 o 
 -10   7   7      230.53      232.15      6.67 o 
  -9   7   7      282.47      266.30      7.64 o 
  -8   7   7       35.23       44.90      4.30 o 
  -7   7   7      464.79      446.95      8.61 o 
  -6   7   7      174.48      170.45      4.54 o 
  -5   7   7        0.69       -1.67      1.67 o 
  -4   7   7       77.69       75.17      2.69 o 
  -3   7   7      170.07      196.24      4.38 o 
  -2   7   7       14.09       14.48      2.99 o 
  -1   7   7       62.33       59.13      3.39 o 
   0   7   7      402.10      385.47      7.63 o 
   1   7   7      129.66      142.39      3.87 o 
   2   7   7        3.45        2.29      1.32 o 
   3   7   7      191.86      176.30      3.94 o 
   4   7   7      152.47      156.18      3.93 o 
   5   7   7       40.43       37.15      2.81 o 
   6   7   7        1.92        0.21      2.30 o 
   7   7   7       39.23       24.56      3.76 o 
   8   7   7      218.10      216.75      7.32 o 
   9   7   7        2.18       -1.98      4.25 o 
  10   7   7        0.97       -3.80      4.77 o 
  11   7   7        1.57       -5.23      5.23 o 
 -12   8   7       36.93       34.26      5.59 o 
 -11   8   7        1.66       -0.88      3.71 o 
 -10   8   7        2.67       -3.04      3.04 o 
  -9   8   7       40.69       47.06      3.73 o 
  -8   8   7       39.21       38.50      3.28 o 
  -7   8   7      135.55      136.64      5.18 o 
  -6   8   7      391.93      411.36      9.40 o 
  -5   8   7     1007.03      958.36     17.33 o 
  -4   8   7      742.34      726.49     16.54 o 
  -3   8   7      941.13      870.62     15.71 o 
  -2   8   7     1679.55     1667.80     31.04 o 
  -1   8   7       18.17       21.23      8.15 o 
   0   8   7     1041.97      983.74     23.22 o 
   1   8   7      352.18      313.17      7.85 o 
   2   8   7      147.52      127.21      4.03 o 
   3   8   7       22.53       19.72      2.17 o 
   4   8   7     1576.72     1612.85     25.82 o 
   5   8   7      554.00      538.30     14.62 o 
   6   8   7      201.86      219.17      8.59 o 
   7   8   7       19.53       11.51      4.25 o 
   8   8   7       34.70       39.59      5.35 o 
   9   8   7      360.24      360.65     20.43 o 
  10   8   7        8.85        9.33      6.28 o 
  11   8   7        3.43       -0.66      7.20 o 
 -12   9   7       12.87        9.69     15.55 o 
 -11   9   7       42.63       51.12      6.56 o 
 -10   9   7      122.25      130.20      7.79 o 
  -9   9   7      177.32      170.66     12.12 o 
  -8   9   7       30.15       23.03      4.89 o 
  -7   9   7      581.90      585.31     14.94 o 
  -6   9   7     1853.15     1829.71     30.29 o 
  -5   9   7      752.79      742.51     21.16 o 
  -4   9   7        6.44        9.00      2.82 o 
  -3   9   7      201.22      182.50      5.85 o 
  -2   9   7     1542.73     1529.86     30.94 o 
  -1   9   7      938.93      867.82     17.57 o 
   0   9   7       10.74        6.75      4.00 o 
   1   9   7      364.46      320.87      7.95 o 
   2   9   7      351.95      385.98      8.21 o 
   3   9   7      280.77      248.71      6.12 o 
   4   9   7      285.17      311.50      7.41 o 
   5   9   7     1825.89     1787.24     33.80 o 
   6   9   7      489.71      472.88     12.13 o 
   7   9   7      762.34      726.63     18.01 o 
   8   9   7      283.46      314.45     15.10 o 
   9   9   7       32.29       31.29      6.82 o 
  10   9   7      131.38      136.78     10.35 o 
 -11  10   7       26.81       26.46      6.04 o 
 -10  10   7       44.89       47.94      6.13 o 
  -9  10   7       15.65        6.46      4.99 o 
  -8  10   7       48.50       57.24      5.81 o 
  -7  10   7        3.21        4.06      4.37 o 
  -6  10   7      126.78      134.28      5.72 o 
  -5  10   7       78.33       67.54      4.29 o 
  -4  10   7      102.56      105.70      4.95 o 
  -3  10   7        7.00        4.54      2.61 o 
  -2  10   7      717.79      651.39     14.15 o 
  -1  10   7      391.57      394.94     12.14 o 
   0  10   7        4.28       -1.78      3.41 o 
   1  10   7      163.19      156.00      5.09 o 
   2  10   7       33.06       27.45      2.86 o 
   3  10   7        7.03        2.04      5.30 o 
   4  10   7      579.28      560.98     12.95 o 
   5  10   7       69.34       84.78      5.08 o 
   6  10   7       33.53       27.19      4.42 o 
   7  10   7        0.66       -1.49      3.91 o 
   8  10   7       77.30       65.67      7.20 o 
   9  10   7       26.65       23.10      6.91 o 
  10  10   7       14.16        8.88      9.77 o 
 -10  11   7       11.75       12.44      6.82 o 
  -9  11   7        8.34        9.04      5.06 o 
  -8  11   7        2.96       -1.17      4.56 o 
  -7  11   7       58.75       59.35      6.03 o 
  -6  11   7       11.71       13.30      3.60 o 
  -5  11   7        0.11       -2.99      3.12 o 
  -4  11   7      287.46      283.36      7.98 o 
  -3  11   7       42.46       44.86      3.65 o 
  -2  11   7       20.65        9.91      4.05 o 
  -1  11   7      396.05      379.71     11.88 o 
   0  11   7       91.68       61.38      4.25 o 
   1  11   7      201.48      198.58      7.00 o 
   2  11   7        7.83       17.54      2.94 o 
   3  11   7       54.34       50.65      4.25 o 
   4  11   7       77.12       83.82      8.44 o 
   5  11   7      331.92      348.90     12.40 o 
   6  11   7        5.50        7.72      4.18 o 
   7  11   7      188.43      187.08      8.21 o 
   8  11   7      128.18      146.10      9.72 o 
   9  11   7       57.05       41.88      7.54 o 
  -9  12   7       89.70      111.77     24.43 o 
  -8  12   7       88.81       94.00      9.33 o 
  -7  12   7        9.84        5.42      5.75 o 
  -6  12   7      164.07      161.37      7.85 o 
  -5  12   7      568.86      588.42     19.18 o 
  -4  12   7       87.72       86.78      5.75 o 
  -3  12   7      321.12      308.21     15.10 o 
  -2  12   7       43.65       40.86      7.99 o 
  -1  12   7       27.26       17.77      7.11 o 
   0  12   7      206.57      220.61      9.36 o 
   1  12   7      128.96      139.37      9.77 o 
   2  12   7        0.19       -3.22      3.22 o 
   3  12   7      791.08      776.42     21.33 o 
   4  12   7      222.26      177.66     14.21 o 
   5  12   7       31.43       30.20      8.88 o 
   6  12   7      535.57      580.96     25.76 o 
   7  12   7       71.64       88.31     10.66 o 
   8  12   7       19.95       14.21      8.88 o 
  -8  13   7       16.24       21.16      7.20 o 
  -7  13   7       15.08       12.48      6.57 o 
  -6  13   7       13.95       15.62      4.77 o 
  -5  13   7      102.38      104.63      6.63 o 
  -4  13   7      629.00      655.14     20.10 o 
  -3  13   7        4.95        0.44      5.03 o 
  -2  13   7      326.52      299.22     12.24 o 
  -1  13   7      217.70      212.81      9.99 o 
   0  13   7       40.08       35.46      5.65 o 
   1  13   7      342.42      368.69     24.43 o 
   2  13   7      590.71      558.43     17.27 o 
   3  13   7        9.67       13.62      5.55 o 
   4  13   7      131.23      154.57     14.21 o 
   5  13   7       44.09       60.41     10.66 o 
   6  13   7        7.31       12.44      8.88 o 
  -7  14   7       11.01        1.33      6.28 o 
  -6  14   7       85.37       79.86     12.88 o 
  -5  14   7       13.14       20.17      7.11 o 
  -4  14   7       59.43       67.56      7.54 o 
  -3  14   7      112.93      110.94     15.10 o 
  -2  14   7      113.03      120.87     10.66 o 
  -1  14   7       98.60      108.86      7.83 o 
   0  14   7        0.06        1.46      5.31 o 
   1  14   7       26.01       21.87      8.88 o 
   2  14   7        6.29        8.78      5.55 o 
   3  14   7        5.49        0.16      5.31 o 
   4  14   7       25.54       23.98      9.77 o 
   5  14   7       18.42       15.99      9.77 o 
  -5  15   7        0.13       -2.66      5.65 o 
  -4  15   7       76.34       77.85      8.17 o 
  -3  15   7      225.35      227.26     12.24 o 
  -2  15   7        8.81        9.77      8.44 o 
  -1  15   7      434.12      449.62     14.69 o 
   0  15   7       28.63       21.45      6.66 o 
   1  15   7       87.11       87.20      8.46 o 
   2  15   7      101.35      128.92      9.42 o 
   3  15   7        2.13        1.88      5.55 o 
   4  15   7      125.84      156.34     15.10 o 
 -14   0   8      114.61      110.13     10.24 o 
 -13   0   8       86.01      112.98      9.36 o 
 -12   0   8        3.84        5.02      5.31 o 
 -11   0   8      294.84      273.09     11.88 o 
 -10   0   8        5.39        7.40      4.68 o 
  -9   0   8      184.30      206.56     17.32 o 
  -8   0   8       80.22       79.57      5.65 o 
  -7   0   8      305.13      355.34     35.09 o 
  -6   0   8        0.99       -2.51      2.51 o 
  -5   0   8       78.85       52.82      6.66 o 
  -4   0   8     2703.70     2699.83     57.70 o 
  -3   0   8     1156.03     1283.75     28.24 o 
  -2   0   8     1410.60     1243.40     27.27 o 
  -1   0   8     6799.90     6889.65    139.75 o 
   0   0   8        6.17       10.28      1.80 o 
   1   0   8     1015.66      941.13     17.57 o 
   2   0   8    10699.68    11327.66    170.33 o 
   3   0   8     1803.64     1735.25     54.59 o 
   4   0   8     1108.49     1039.14     19.03 o 
   5   0   8     1760.99     1816.00     29.35 o 
   6   0   8      783.77      693.77     13.17 o 
   7   0   8     1390.28     1345.52     26.80 o 
   8   0   8       25.24       24.49      3.42 o 
   9   0   8      134.85      153.90      7.66 o 
  10   0   8     1685.84     1648.49     33.33 o 
  11   0   8       52.69       52.02      5.83 o 
  12   0   8       57.88       65.44      9.60 o 
 -14   1   8       14.25        9.59      4.93 o 
 -13   1   8       53.96       58.49      4.86 o 
 -12   1   8        7.66        2.27      3.38 o 
 -11   1   8      104.26      116.37      5.69 o 
 -10   1   8      304.42      283.02      7.36 o 
  -9   1   8        1.54       -0.24      2.65 o 
  -8   1   8      778.23      706.28     11.98 o 
  -7   1   8      262.34      250.58      6.43 o 
  -6   1   8      410.68      366.06      7.63 o 
  -5   1   8        2.35        5.33      1.78 o 
  -4   1   8     4063.43     4416.95     65.64 o 
  -3   1   8     1968.28     1824.82     31.93 o 
  -2   1   8     1070.31     1167.71     17.74 o 
  -1   1   8      740.98      765.15     13.85 o 
   0   1   8       73.89       79.34      1.86 o 
   1   1   8     3030.46     3121.98     35.88 o 
   2   1   8     3924.28     4121.08     47.26 o 
   3   1   8       22.90       51.91      1.73 o 
   4   1   8      268.84      255.77      3.65 o 
   5   1   8     1249.77     1292.69     18.53 o 
   6   1   8     1248.74     1212.14     14.71 o 
   7   1   8      870.77      883.29     11.51 o 
   8   1   8       18.72       18.65      2.51 o 
   9   1   8      227.41      233.04      6.47 o 
  10   1   8       97.43       97.23      4.53 o 
  11   1   8       89.55      106.78      5.98 o 
  12   1   8        0.12       -3.94      3.94 o 
 -14   2   8        1.98       -1.54      4.18 o 
 -13   2   8        8.99        2.83      3.78 o 
 -12   2   8        3.31        3.22      3.46 o 
 -11   2   8      115.42       98.32      5.92 o 
 -10   2   8        8.88        7.89      3.06 o 
  -9   2   8       30.75       28.90      3.42 o 
  -8   2   8      259.53      270.66      7.37 o 
  -7   2   8      859.99      909.27     19.20 o 
  -6   2   8     1019.08      978.33     14.91 o 
  -5   2   8     4245.88     4552.20     68.96 o 
  -4   2   8      252.36      261.50      5.75 o 
  -3   2   8     1843.17     1917.04     26.45 o 
  -2   2   8      110.67      158.72      3.38 o 
  -1   2   8     2364.79     2466.70     37.14 o 
   0   2   8      189.10      210.22      3.58 o 
   1   2   8      173.92      161.56      2.90 o 
   2   2   8     2803.02     3017.10     35.08 o 
   3   2   8     1073.19     1202.72     14.59 o 
   4   2   8       65.91      100.62      2.89 o 
   5   2   8       22.58       19.58      1.40 o 
   6   2   8        6.65        5.62      1.69 o 
   7   2   8       61.80       68.85      3.09 o 
   8   2   8       27.55       33.89      2.69 o 
   9   2   8      169.75      166.79      5.67 o 
  10   2   8       99.12       98.99      6.02 o 
  11   2   8        4.21       -0.39      3.69 o 
  12   2   8        0.36        3.92      3.92 o 
 -14   3   8       79.28       87.55      5.97 o 
 -13   3   8       27.53       23.14      4.49 o 
 -12   3   8       66.14       65.98      8.02 o 
 -11   3   8       74.48       81.67      4.68 o 
 -10   3   8       25.40       24.07      4.08 o 
  -9   3   8       34.37       35.53      4.26 o 
  -8   3   8      875.22      899.12     16.72 o 
  -7   3   8     1989.69     2057.94     27.97 o 
  -6   3   8     2454.84     2311.70     32.55 o 
  -5   3   8      270.03      225.88      6.41 o 
  -4   3   8      861.31      792.22     12.16 o 
  -3   3   8     6119.00     6383.59     77.68 o 
  -2   3   8      208.59      259.46      8.80 o 
  -1   3   8       75.55       63.56      2.39 o 
   0   3   8     2541.69     2443.04     30.76 o 
   1   3   8        2.07        4.36      1.07 o 
   2   3   8     1273.34     1228.15     14.07 o 
   3   3   8     6981.97     6991.17     73.53 o 
   4   3   8      643.12      670.11      8.35 o 
   5   3   8     1640.46     1584.34     17.96 o 
   6   3   8      708.03      710.29      9.19 o 
   7   3   8      201.06      199.89      5.39 o 
   8   3   8       91.87       90.74      4.24 o 
   9   3   8        1.79       -2.54      2.54 o 
  10   3   8      131.04      125.69      5.23 o 
  11   3   8       65.08       64.68      4.72 o 
  12   3   8      145.09      169.72      9.63 o 
 -13   4   8       33.42       26.07      6.16 o 
 -12   4   8       42.42       50.47      4.96 o 
 -11   4   8      113.63      106.96      5.29 o 
 -10   4   8      124.89      136.75      5.44 o 
  -9   4   8      122.12      136.67      5.02 o 
  -8   4   8      151.14      157.32      6.03 o 
  -7   4   8     2028.46     2021.05     26.51 o 
  -6   4   8       40.76       45.92      2.56 o 
  -5   4   8      667.29      582.58      9.68 o 
  -4   4   8     2803.61     2838.19     35.48 o 
  -3   4   8      843.67      964.73     12.93 o 
  -2   4   8    11916.52    12510.09    164.53 o 
  -1   4   8      861.56      783.21     12.85 o 
   0   4   8       68.04       62.30      2.10 o 
   1   4   8     3715.15     3585.53     44.61 o 
   2   4   8     5450.67     5584.64     68.55 o 
   3   4   8      260.80      317.80      5.03 o 
   4   4   8     1490.08     1447.14     16.41 o 
   5   4   8      915.11      872.96     10.72 o 
   6   4   8      515.84      504.14      7.56 o 
   7   4   8        3.85        2.63      2.45 o 
   8   4   8      207.57      215.82      6.28 o 
   9   4   8       70.64       63.18      4.23 o 
  10   4   8       55.52       62.59      5.30 o 
  11   4   8       18.24       15.21      3.82 o 
  12   4   8        5.45        1.99      3.90 o 
 -13   5   8       40.26       38.86      4.75 o 
 -12   5   8      193.42      209.17      7.33 o 
 -11   5   8        5.60        5.41      3.48 o 
 -10   5   8      698.59      651.79     12.31 o 
  -9   5   8       68.19       58.23      3.71 o 
  -8   5   8      499.32      483.19      9.81 o 
  -7   5   8      301.72      282.28      6.06 o 
  -6   5   8       74.31       75.93      4.11 o 
  -5   5   8      478.98      552.91      8.33 o 
  -4   5   8        5.98        9.74      1.66 o 
  -3   5   8       28.87       42.86      2.42 o 
  -2   5   8        3.96        1.82      1.30 o 
  -1   5   8       29.10       34.02      2.10 o 
   0   5   8      137.46      118.59      3.86 o 
   1   5   8     1444.96     1612.90     22.49 o 
   2   5   8       11.11       13.32      1.29 o 
   3   5   8       78.31       90.61      2.61 o 
   4   5   8      282.60      321.25      5.26 o 
   5   5   8       18.97       12.20      1.85 o 
   6   5   8      221.50      226.19      4.80 o 
   7   5   8        0.17       -2.41      2.41 o 
   8   5   8       11.20       14.10      3.01 o 
   9   5   8      291.63      290.30      7.70 o 
  10   5   8        0.36       -3.40      3.40 o 
  11   5   8       79.27       73.97      5.16 o 
  12   5   8       42.69       40.55      4.78 o 
 -13   6   8       20.95       29.16      4.67 o 
 -12   6   8       60.21       70.13      5.17 o 
 -11   6   8       39.56       36.88      3.85 o 
 -10   6   8      574.55      628.39     13.37 o 
  -9   6   8      146.72      128.14      6.03 o 
  -8   6   8       57.97       47.41      3.11 o 
  -7   6   8       56.73       54.19      4.44 o 
  -6   6   8       17.98       16.54      2.23 o 
  -5   6   8      232.69      237.96      4.59 o 
  -4   6   8     1211.86     1231.51     18.72 o 
  -3   6   8       12.86       13.27      2.48 o 
  -2   6   8     2730.62     2772.01     41.99 o 
  -1   6   8     2753.19     2838.85     50.44 o 
   0   6   8      464.70      480.41      9.21 o 
   1   6   8     2894.88     2746.46     48.58 o 
   2   6   8       32.68       36.14      2.21 o 
   3   6   8       40.06       39.71      2.44 o 
   4   6   8     2074.17     2166.10     25.70 o 
   5   6   8       70.52       64.35      2.71 o 
   6   6   8       14.00       16.93      2.65 o 
   7   6   8       11.63        3.60      3.06 o 
   8   6   8      292.80      284.07      8.42 o 
   9   6   8      133.36      151.97      8.98 o 
  10   6   8        1.01       -2.34      3.87 o 
  11   6   8        3.37        0.89      4.44 o 
 -13   7   8        0.12       10.66      8.88 o 
 -12   7   8       38.44       37.57      4.54 o 
 -11   7   8      348.77      387.82      9.87 o 
 -10   7   8      258.08      256.41      6.84 o 
  -9   7   8      603.44      583.15     10.42 o 
  -8   7   8       32.33       30.74      3.02 o 
  -7   7   8        4.29        4.55      2.52 o 
  -6   7   8      867.04      835.30     12.41 o 
  -5   7   8      287.28      282.74      5.49 o 
  -4   7   8      271.90      263.27      6.81 o 
  -3   7   8     2463.20     2414.11     38.31 o 
  -2   7   8       10.96        7.71      2.80 o 
  -1   7   8     1854.62     1706.36     31.55 o 
   0   7   8     3152.09     2961.30     84.72 o 
   1   7   8        0.42        7.77      6.65 o 
   2   7   8      875.78      834.04     12.79 o 
   3   7   8      296.67      288.28      5.24 o 
   4   7   8       16.44       20.03      2.25 o 
   5   7   8       21.61       31.61      2.81 o 
   6   7   8      934.21      938.11     17.08 o 
   7   7   8        1.26       -0.24      3.91 o 
   8   7   8      173.55      173.09      8.20 o 
   9   7   8      303.29      304.00     11.14 o 
  10   7   8        7.10        0.89      5.13 o 
  11   7   8        7.39        1.78      6.91 o 
 -12   8   8        1.43        7.44      5.71 o 
 -11   8   8        1.12        2.89      5.08 o 
 -10   8   8        0.36       -1.72      5.04 o 
  -9   8   8        8.99        2.66      4.67 o 
  -8   8   8        9.61       -1.62      4.14 o 
  -7   8   8      553.82      517.53     13.60 o 
  -6   8   8       33.67       30.36      3.38 o 
  -5   8   8      166.33      170.52      5.87 o 
  -4   8   8     1363.24     1393.63     23.66 o 
  -3   8   8      134.61      146.50      5.38 o 
  -2   8   8       19.23       19.74      4.65 o 
  -1   8   8        9.73        8.29      3.07 o 
   0   8   8       82.52       72.73      4.68 o 
   1   8   8      405.97      385.86      9.05 o 
   2   8   8       19.70       19.25      1.79 o 
   3   8   8        0.53        1.54      3.00 o 
   4   8   8        9.57        9.64      4.23 o 
   5   8   8     2719.58     2713.50     49.28 o 
   6   8   8      490.70      458.16     13.14 o 
   7   8   8     1086.74     1021.92     26.99 o 
   8   8   8       10.67       13.77      5.65 o 
   9   8   8      185.18      182.04     19.54 o 
  10   8   8       52.77       38.12     12.88 o 
 -11   9   8       33.92       49.90      6.51 o 
 -10   9   8       15.61       13.43      5.41 o 
  -9   9   8       24.39       20.64      5.41 o 
  -8   9   8       89.73       91.06      6.63 o 
  -7   9   8       44.00       38.49      7.61 o 
  -6   9   8        8.78        9.28      3.58 o 
  -5   9   8       38.55       42.33      3.84 o 
  -4   9   8      460.71      451.51     10.04 o 
  -3   9   8       12.28        9.29      3.46 o 
  -2   9   8      134.60      140.39     10.06 o 
  -1   9   8      452.09      463.39     10.57 o 
   0   9   8      114.73      107.49      5.94 o 
   1   9   8      216.58      207.45      6.48 o 
   2   9   8      241.77      237.00      6.10 o 
   3   9   8       56.98       53.72      3.25 o 
   4   9   8        0.77        8.40      2.86 o 
   5   9   8      170.26      178.90     12.85 o 
   6   9   8        2.97        0.39      3.74 o 
   7   9   8       27.84       38.53      6.28 o 
   8   9   8      141.31      139.53      9.09 o 
   9   9   8        6.82        3.69      5.94 o 
  10   9   8        4.11        0.44      6.28 o 
 -11  10   8        5.97        2.42      5.52 o 
 -10  10   8       24.96       26.57      7.77 o 
  -9  10   8        0.22       -3.00      4.55 o 
  -8  10   8      210.40      220.29      9.46 o 
  -7  10   8      527.68      522.93     18.07 o 
  -6  10   8        4.03        1.17      3.22 o 
  -5  10   8     1166.29     1145.12     24.62 o 
  -4  10   8      248.65      264.41      7.63 o 
  -3  10   8       13.50       11.51      2.98 o 
  -2  10   8        3.75       13.81      3.22 o 
  -1  10   8       28.83       21.73      4.05 o 
   0  10   8       26.14       23.93      4.05 o 
   1  10   8      175.76      174.25      5.43 o 
   2  10   8      237.17      246.27      6.64 o 
   3  10   8       61.99       65.55      4.56 o 
   4  10   8      812.83      815.48     14.98 o 
   5  10   8      543.24      498.38     12.29 o 
   6  10   8      278.18      274.14      9.39 o 
   7  10   8      722.97      767.06     21.33 o 
   8  10   8       64.33       61.89      7.20 o 
   9  10   8      130.33      119.68      8.79 o 
 -10  11   8       63.32       52.54      6.96 o 
  -9  11   8       95.96       89.80      7.14 o 
  -8  11   8        0.28       -4.37      4.37 o 
  -7  11   8        2.19        2.27      4.56 o 
  -6  11   8      615.66      613.56     22.18 o 
  -5  11   8       13.71       16.73      3.60 o 
  -4  11   8        3.75        0.11      3.20 o 
  -3  11   8      326.66      322.40     15.00 o 
  -2  11   8      686.86      652.20     17.55 o 
  -1  11   8      538.23      455.57     13.78 o 
   0  11   8       54.43       66.73      6.66 o 
   1  11   8       30.41       32.48      4.10 o 
   2  11   8      789.96      785.08     14.54 o 
   3  11   8      311.72      320.42      9.39 o 
   4  11   8       11.23        9.59      4.44 o 
   5  11   8      363.94      339.52     10.51 o 
   6  11   8      137.50      145.70      7.00 o 
   7  11   8       21.52       17.61      4.77 o 
   8  11   8       70.43       74.42      7.83 o 
   9  11   8        4.93       -8.88      9.77 o 
  -9  12   8       26.05       34.69      7.83 o 
  -8  12   8        0.92        5.51      7.11 o 
  -7  12   8        0.17        2.85      5.94 o 
  -6  12   8        0.11       -1.46      5.79 o 
  -5  12   8        0.13       -3.74      3.74 o 
  -4  12   8       16.36       14.84      5.09 o 
  -3  12   8      264.25      220.51     11.99 o 
  -2  12   8       28.80       31.98      7.99 o 
  -1  12   8       16.26       16.88      7.11 o 
   0  12   8        0.02        2.46      4.05 o 
   1  12   8       70.60       74.43      4.94 o 
   2  12   8        0.40       -2.94      2.94 o 
   3  12   8        6.22        6.36      3.85 o 
   4  12   8        3.75        5.17      5.27 o 
   5  12   8        1.30       11.03      5.94 o 
   6  12   8       49.29       46.72      6.91 o 
   7  12   8       41.08       43.97      6.19 o 
   8  12   8       76.58       78.43      8.44 o 
  -8  13   8       19.85       19.62      6.82 o 
  -7  13   8       12.46       16.80      6.82 o 
  -6  13   8       21.66       23.14      4.81 o 
  -5  13   8      470.43      466.44     12.99 o 
  -4  13   8       87.69       86.47      7.83 o 
  -3  13   8      630.03      654.61     55.52 o 
  -2  13   8      113.90      120.28      8.46 o 
  -1  13   8       73.58       77.77      6.57 o 
   0  13   8      234.24      202.14     10.05 o 
   1  13   8        8.16       -4.68      4.68 o 
   2  13   8       93.18      108.27      7.83 o 
   3  13   8       41.95       44.26      9.33 o 
   4  13   8       88.50      113.83      9.33 o 
   5  13   8      270.29      301.14     18.65 o 
   6  13   8       95.39       92.38     12.44 o 
  -7  14   8       32.51       51.52     10.66 o 
  -6  14   8       66.55       81.94     15.10 o 
  -5  14   8       18.56       28.40      7.11 o 
  -4  14   8      177.64      166.63     11.10 o 
  -3  14   8        2.01        0.44      5.65 o 
  -2  14   8      626.70      626.23     19.78 o 
  -1  14   8      561.90      532.10     16.92 o 
   0  14   8       70.85       61.01      6.91 o 
   1  14   8      170.16      175.21     12.44 o 
   2  14   8      143.51      151.14      9.42 o 
   3  14   8       13.73        8.44     15.55 o 
   4  14   8       47.91       66.24     12.88 o 
   5  14   8       75.10       99.49     12.44 o 
  -5  15   8        0.12        2.37      6.66 o 
  -4  15   8       40.23       39.41      6.91 o 
  -3  15   8       32.20       33.01      6.91 o 
  -2  15   8        0.67        1.28      8.44 o 
  -1  15   8      185.35      205.92     10.98 o 
   0  15   8       61.72       63.77      7.54 o 
   1  15   8       24.25       23.52      6.57 o 
   2  15   8        0.25        1.31      5.94 o 
   3  15   8       46.17       43.80      7.20 o 
 -14   1   9      110.77      105.52     10.33 o 
 -13   1   9        1.37       -2.02      3.87 o 
 -12   1   9      125.03      107.12      5.93 o 
 -11   1   9       94.10       86.34      5.30 o 
 -10   1   9       18.96       18.60      3.55 o 
  -9   1   9       12.93        7.99      3.11 o 
  -8   1   9      935.47      904.09     16.17 o 
  -7   1   9      614.29      618.38     11.74 o 
  -6   1   9       98.60       78.58      3.39 o 
  -5   1   9     2216.20     2248.05     34.59 o 
  -4   1   9     1310.24     1204.54     19.18 o 
  -3   1   9      284.78      213.23      6.91 o 
  -2   1   9     6536.57     6375.76     92.53 o 
  -1   1   9      280.78      294.87      6.31 o 
   0   1   9     1366.80     1295.50     15.47 o 
   1   1   9       47.87       28.50      1.40 o 
   2   1   9      145.96      161.52      3.06 o 
   3   1   9       64.04       38.22      1.32 o 
   4   1   9     1196.05     1332.11     14.47 o 
   5   1   9      143.13      138.22      4.53 o 
   6   1   9     1505.45     1486.01     17.64 o 
   7   1   9       13.86        7.95      1.98 o 
   8   1   9       43.46       33.26      2.76 o 
   9   1   9       18.36       25.98      2.93 o 
  10   1   9      154.77      162.16      6.62 o 
  11   1   9       27.28       19.98      6.53 o 
  12   1   9       26.43       18.88      4.48 o 
 -14   2   9        1.92        0.75      4.62 o 
 -13   2   9       34.02       28.53      4.86 o 
 -12   2   9      166.99      182.25      7.53 o 
 -11   2   9        7.51        3.14      3.20 o 
 -10   2   9        0.86        1.61      2.90 o 
  -9   2   9     1166.22     1173.41     26.54 o 
  -8   2   9      160.07      158.96      5.88 o 
  -7   2   9      511.65      472.98      9.76 o 
  -6   2   9     3197.90     3309.21     45.64 o 
  -5   2   9      992.22      973.52     14.73 o 
  -4   2   9     3827.99     3725.28     56.41 o 
  -3   2   9      361.42      513.91     13.81 o 
  -2   2   9      117.50      129.34      3.68 o 
  -1   2   9     7730.10     7663.00    112.62 o 
   0   2   9      209.34      177.15      3.68 o 
   1   2   9        6.38       12.93      1.41 o 
   2   2   9     7585.87     7523.62     85.26 o 
   3   2   9     4316.81     4406.10     44.49 o 
   4   2   9     1288.68     1371.09     15.66 o 
   5   2   9     5263.65     5188.58     52.48 o 
   6   2   9       98.99      103.52      3.17 o 
   7   2   9     1523.84     1563.84     18.78 o 
   8   2   9       26.26       30.13      2.72 o 
   9   2   9        7.69       13.71      2.64 o 
  10   2   9       17.58       13.98      3.43 o 
  11   2   9       22.13       32.38      4.42 o 
  12   2   9        4.88        3.23      4.07 o 
 -14   3   9        0.56       -1.33      4.65 o 
 -13   3   9        7.19        5.27      4.07 o 
 -12   3   9        2.74       -0.42      4.57 o 
 -11   3   9       10.24       12.97      3.52 o 
 -10   3   9      197.86      186.44      6.27 o 
  -9   3   9      179.44      165.31      8.63 o 
  -8   3   9      210.95      205.27      5.94 o 
  -7   3   9      172.67      200.81      5.96 o 
  -6   3   9      597.50      583.82      9.98 o 
  -5   3   9      315.76      300.44      6.83 o 
  -4   3   9      110.96      120.28      3.51 o 
  -3   3   9     1130.51     1274.55     18.36 o 
  -2   3   9        4.96        1.55      1.27 o 
  -1   3   9     1085.70     1195.84     33.98 o 
   0   3   9        8.17       12.31      1.70 o 
   1   3   9     2630.47     2713.05     34.14 o 
   2   3   9      102.37       91.56      2.73 o 
   3   3   9      273.81      258.77      4.89 o 
   4   3   9      124.57      156.71      3.32 o 
   5   3   9      419.43      391.86      5.82 o 
   6   3   9      383.45      382.79      6.12 o 
   7   3   9      125.67      123.54      4.14 o 
   8   3   9        1.20        0.20      2.11 o 
   9   3   9      370.66      355.89     12.23 o 
  10   3   9       19.37       23.16      3.56 o 
  11   3   9       21.03       22.40      3.69 o 
  12   3   9       19.46       24.55      4.40 o 
 -13   4   9       14.03        8.38      4.12 o 
 -12   4   9        2.86       -2.56      3.55 o 
 -11   4   9        0.07       -3.15      3.15 o 
 -10   4   9      133.65      146.58      5.56 o 
  -9   4   9       69.68       57.72      3.93 o 
  -8   4   9     3034.52     2882.70     37.11 o 
  -7   4   9     1701.86     1723.63     25.33 o 
  -6   4   9      166.38      166.05      6.14 o 
  -5   4   9      960.89     1037.09     15.72 o 
  -4   4   9       40.16       31.75      1.62 o 
  -3   4   9       75.49      124.88      3.41 o 
  -2   4   9      120.96      131.73      4.49 o 
  -1   4   9      253.38      243.76      5.28 o 
   0   4   9     1448.89     1480.27     20.88 o 
   1   4   9       32.31       29.62      1.92 o 
   2   4   9     1117.29     1108.32     14.66 o 
   3   4   9      554.49      532.02      7.43 o 
   4   4   9      829.42      936.79     14.07 o 
   5   4   9     2965.92     2951.86     32.31 o 
   6   4   9       58.86       58.69      3.91 o 
   7   4   9      140.27      133.36      4.21 o 
   8   4   9        5.22        0.41      2.65 o 
   9   4   9       65.26       60.80      4.20 o 
  10   4   9        5.46        1.44      3.48 o 
  11   4   9       33.55       43.39      4.42 o 
  12   4   9        2.71       -0.50      4.11 o 
 -13   5   9       19.12       15.63      4.35 o 
 -12   5   9        0.27        2.78      3.75 o 
 -11   5   9      167.17      161.22      7.24 o 
 -10   5   9        0.60        0.49      3.21 o 
  -9   5   9       37.31       35.64      3.30 o 
  -8   5   9       76.46       77.61      3.70 o 
  -7   5   9      112.25      110.02      4.44 o 
  -6   5   9       22.24       29.35      2.76 o 
  -5   5   9     2012.02     1989.16     25.49 o 
  -4   5   9      515.66      528.43      8.00 o 
  -3   5   9      803.95      770.26     11.57 o 
  -2   5   9     1403.17     1419.30     22.40 o 
  -1   5   9       33.09       48.83      2.39 o 
   0   5   9      712.69      597.60      9.33 o 
   1   5   9     3152.88     3162.79     42.93 o 
   2   5   9      128.67      118.39      2.93 o 
   3   5   9     3953.92     3990.98     45.73 o 
   4   5   9     1405.40     1396.00     17.09 o 
   5   5   9      691.03      730.70     10.05 o 
   6   5   9      107.95      109.94      3.33 o 
   7   5   9      697.30      725.58     13.13 o 
   8   5   9        7.31        0.75      2.81 o 
   9   5   9       13.71       10.95      3.36 o 
  10   5   9      245.53      235.01      7.38 o 
  11   5   9       23.00       12.79      4.08 o 
 -13   6   9        3.19        9.77      4.43 o 
 -12   6   9      104.91      102.34      5.79 o 
 -11   6   9      158.83      164.95      6.69 o 
 -10   6   9      635.83      587.12     14.83 o 
  -9   6   9       87.42       84.92      4.83 o 
  -8   6   9       14.30        6.57      2.60 o 
  -7   6   9      311.20      301.97      6.31 o 
  -6   6   9      420.81      440.99      9.64 o 
  -5   6   9      135.45      153.54      3.85 o 
  -4   6   9      453.32      446.29      7.27 o 
  -3   6   9     2280.55     2311.02     35.54 o 
  -2   6   9     1680.90     1761.89     27.46 o 
  -1   6   9     2118.32     2180.93     39.69 o 
   0   6   9      502.02      459.73     11.92 o 
   1   6   9        3.52       10.60      1.91 o 
   2   6   9     3008.86     3041.36     37.92 o 
   3   6   9       10.00       16.51      1.59 o 
   4   6   9      882.08      920.74     12.02 o 
   5   6   9      670.74      647.09      9.89 o 
   6   6   9        0.43       -1.96      1.96 o 
   7   6   9        1.83       -1.83      3.20 o 
   8   6   9      525.27      526.21     11.98 o 
   9   6   9        5.91        2.17      3.96 o 
  10   6   9      113.61      102.75      6.28 o 
  11   6   9       47.62       32.89      6.90 o 
 -12   7   9        7.98        4.87      4.05 o 
 -11   7   9       75.79       56.49      5.13 o 
 -10   7   9        0.92       -2.12      3.11 o 
  -9   7   9      388.74      362.72      8.08 o 
  -8   7   9        9.49        5.70      2.42 o 
  -7   7   9       69.77       54.49      3.18 o 
  -6   7   9      130.61      133.58      5.31 o 
  -5   7   9        1.45        5.14      1.95 o 
  -4   7   9      112.11      105.02      7.69 o 
  -3   7   9      896.46      988.20     19.91 o 
  -2   7   9      717.34      751.80     15.66 o 
  -1   7   9       74.51       64.29      3.74 o 
   0   7   9        0.06       -0.67      1.78 o 
   1   7   9       49.78       47.21      3.39 o 
   2   7   9      586.74      567.28     10.54 o 
   3   7   9     1310.19     1253.53     18.58 o 
   4   7   9       76.12       78.20      3.46 o 
   5   7   9       35.38       20.97      3.06 o 
   6   7   9       96.97       88.15      5.39 o 
   7   7   9       50.60       52.86      6.28 o 
   8   7   9       32.95       36.76      5.94 o 
   9   7   9      238.97      218.12     11.31 o 
  10   7   9       21.96       18.21      6.91 o 
  11   7   9        0.70       -2.62      8.44 o 
 -12   8   9       38.77       64.65      8.33 o 
 -11   8   9       54.80       57.60      8.41 o 
 -10   8   9      128.70      122.29      7.56 o 
  -9   8   9      184.05      196.61     11.38 o 
  -8   8   9       25.59       17.44      4.67 o 
  -7   8   9      329.08      296.74      9.98 o 
  -6   8   9      563.21      533.87     13.68 o 
  -5   8   9      139.20      132.67      5.35 o 
  -4   8   9      872.46      862.93     15.91 o 
  -3   8   9      306.08      267.82      8.31 o 
  -2   8   9       17.41       16.29      3.22 o 
  -1   8   9       21.93       18.51      3.08 o 
   0   8   9      328.96      327.65     10.35 o 
   1   8   9        1.79        7.17      2.35 o 
   2   8   9     1525.88     1478.68     24.18 o 
   3   8   9      156.32      153.40      4.48 o 
   4   8   9     1015.71     1012.00     17.64 o 
   5   8   9        5.25        3.73      2.98 o 
   6   8   9      128.77      125.96     11.05 o 
   7   8   9        2.07        3.29      5.31 o 
   8   8   9      305.16      324.59     13.49 o 
   9   8   9        3.99        1.78      5.65 o 
  10   8   9        1.06       -2.92      6.57 o 
 -11   9   9       48.26       62.12      6.96 o 
 -10   9   9      122.18      121.69      8.17 o 
  -9   9   9      135.40      121.35      7.79 o 
  -8   9   9      243.07      238.42      9.57 o 
  -7   9   9      101.72      109.89      9.99 o 
  -6   9   9      904.60      881.23     16.75 o 
  -5   9   9      614.97      617.56     12.60 o 
  -4   9   9      458.09      470.00     10.49 o 
  -3   9   9       25.58       29.36      3.31 o 
  -2   9   9     1070.99     1009.95     20.31 o 
  -1   9   9      122.93      123.32      6.82 o 
   0   9   9       21.75       24.12      3.77 o 
   1   9   9     1059.88     1005.99     20.31 o 
   2   9   9       31.66       30.64      2.98 o 
   3   9   9     1072.41     1021.61     17.64 o 
   4   9   9      139.50      147.77      5.27 o 
   5   9   9      160.08      144.90      6.48 o 
   6   9   9      324.32      354.37     16.11 o 
   7   9   9      472.68      468.62     15.70 o 
   8   9   9       64.25       62.08      7.20 o 
   9   9   9       38.17       35.04      8.44 o 
  10   9   9       48.68       57.67      9.77 o 
 -11  10   9       40.38       38.17      7.96 o 
 -10  10   9       23.74       20.12      5.93 o 
  -9  10   9        9.27        3.90      4.89 o 
  -8  10   9        0.01       -4.37      4.37 o 
  -7  10   9       59.74       52.72      5.35 o 
  -6  10   9        0.19       -1.27      3.22 o 
  -5  10   9       27.14       34.99      4.03 o 
  -4  10   9      378.87      417.36      9.86 o 
  -3  10   9     1094.94      986.35     17.84 o 
  -2  10   9      261.73      243.53     12.18 o 
  -1  10   9      235.35      215.51      8.73 o 
   0  10   9       13.34       17.22      4.05 o 
   1  10   9        5.72        2.71      2.53 o 
   2  10   9      186.27      169.54      5.54 o 
   3  10   9       58.98       51.88      3.87 o 
   4  10   9      269.15      253.80      7.04 o 
   5  10   9      117.66      110.13      5.88 o 
   6  10   9       70.58       81.09      5.59 o 
   7  10   9        6.86       -2.56      5.31 o 
   8  10   9       37.03       47.46      7.20 o 
   9  10   9       60.06       60.54     11.99 o 
 -10  11   9       21.66       27.22      6.11 o 
  -9  11   9        7.07       11.08      5.52 o 
  -8  11   9       76.56       69.95      6.40 o 
  -7  11   9      117.18      123.94      7.14 o 
  -6  11   9       79.17       88.65      5.12 o 
  -5  11   9      175.41      169.16      6.64 o 
  -4  11   9      179.37      151.61      6.30 o 
  -3  11   9      104.87      108.63      5.00 o 
  -2  11   9        2.28        0.20      4.05 o 
  -1  11   9        1.09        1.33      3.77 o 
   0  11   9       61.24       43.53      5.31 o 
   1  11   9      244.05      231.54      8.66 o 
   2  11   9       24.53       29.98      3.39 o 
   3  11   9       65.71       62.56      4.77 o 
   4  11   9      494.24      498.44     12.80 o 
   5  11   9       90.45       99.29     10.22 o 
   6  11   9      253.13      270.64     12.91 o 
   7  11   9        0.33        1.15      5.31 o 
   8  11   9        2.08       -0.49      5.55 o 
  -9  12   9       11.74       17.43      7.46 o 
  -8  12   9        0.13        5.02      6.19 o 
  -7  12   9       41.91       25.72      6.57 o 
  -6  12   9      376.32      389.64     12.90 o 
  -5  12   9        1.14        2.91      3.91 o 
  -4  12   9      171.48      166.64     11.44 o 
  -3  12   9     1158.37     1137.78     26.35 o 
  -2  12   9        0.77        1.43      4.44 o 
  -1  12   9     1262.74     1202.23     39.97 o 
   0  12   9      122.53      115.36      5.80 o 
   1  12   9      148.86      140.85      6.63 o 
   2  12   9      441.66      443.29     10.20 o 
   3  12   9       38.51       36.70      4.77 o 
   4  12   9       71.25       61.73      5.41 o 
   5  12   9      227.76      214.38     10.68 o 
   6  12   9       15.61       14.66      6.28 o 
   7  12   9       46.72       28.43      9.77 o 
  -8  13   9        0.51       -3.64      6.19 o 
  -7  13   9       44.33       35.13      7.20 o 
  -6  13   9       43.72       53.30      5.97 o 
  -5  13   9       36.74       51.89      6.58 o 
  -4  13   9       11.85       11.99      5.65 o 
  -3  13   9        0.61       -3.11      5.03 o 
  -2  13   9      634.33      552.53     24.87 o 
  -1  13   9        1.17        3.79     16.43 o 
   0  13   9      415.28      403.83     13.78 o 
   1  13   9      197.62      191.89     10.05 o 
   2  13   9        6.07       -0.63      5.31 o 
   3  13   9       78.01       82.61      7.83 o 
   4  13   9        0.98        1.88      5.55 o 
   5  13   9       31.66       38.20     10.66 o 
   6  13   9        0.89        1.78      8.88 o 
  -6  14   9       12.96       14.21      8.88 o 
  -5  14   9      288.09      281.55     12.87 o 
  -4  14   9       79.80       79.03     11.55 o 
  -3  14   9       66.91       70.59      7.83 o 
  -2  14   9       73.31       87.20     14.21 o 
  -1  14   9        9.29       -3.03      6.22 o 
   0  14   9        0.93        7.11      5.65 o 
   1  14   9       11.33       13.98      5.94 o 
   2  14   9       29.56       41.57      6.57 o 
   3  14   9        2.41       15.10      5.94 o 
   4  14   9        0.70        3.75      5.77 o 
   5  14   9       11.00       30.20     10.66 o 
  -4  15   9       86.27       83.44      8.46 o 
  -3  15   9       33.95       38.20      7.20 o 
  -2  15   9      266.78      251.97     12.56 o 
  -1  15   9       14.05       11.10      5.65 o 
   0  15   9       48.74       43.54      7.20 o 
   1  15   9      362.51      379.52     15.08 o 
   2  15   9       11.92        6.59      5.94 o 
 -14   0  10        6.33        9.77      6.57 o 
 -13   0  10       75.10       74.49      8.09 o 
 -12   0  10      196.59      181.90     10.35 o 
 -11   0  10        8.14        8.44      5.03 o 
 -10   0  10      185.33      184.94     25.76 o 
  -9   0  10     1203.29     1183.12     29.16 o 
  -8   0  10     1792.48     1818.11     41.68 o 
  -7   0  10       83.94       78.11      7.99 o 
  -6   0  10     1880.85     1885.74     42.03 o 
  -5   0  10     1884.40     1891.60     42.03 o 
  -4   0  10     2051.62     2053.91     44.54 o 
  -3   0  10      166.27       96.83      4.40 o 
  -2   0  10     8692.64     8657.48    246.06 o 
  -1   0  10     5706.97     5803.18    118.08 o 
   0   0  10     7397.60     7411.35    146.39 o 
   1   0  10      715.85      851.06     16.03 o 
   2   0  10       10.52       15.10      1.83 o 
   3   0  10     3198.74     3182.08     43.55 o 
   4   0  10      193.41      204.10      4.36 o 
   5   0  10     1289.29     1282.02     21.66 o 
   6   0  10      629.21      632.02     12.57 o 
   7   0  10      149.82      143.26      5.73 o 
   8   0  10      778.92      781.98     20.13 o 
   9   0  10      261.18      284.27     11.28 o 
  10   0  10       87.94       85.37      6.38 o 
  11   0  10       64.26       56.46      6.31 o 
  12   0  10        2.24        0.98      5.22 o 
 -14   1  10        8.20        1.57      4.65 o 
 -13   1  10       12.71        5.19      4.10 o 
 -12   1  10        2.46        0.43      3.87 o 
 -11   1  10        6.35        4.29      3.42 o 
 -10   1  10        4.09       -0.38      3.06 o 
  -9   1  10       14.92       15.91      4.23 o 
  -8   1  10      392.08      365.48      8.48 o 
  -7   1  10      968.28      977.12     16.86 o 
  -6   1  10      124.43       96.79      4.00 o 
  -5   1  10      491.91      535.71     11.15 o 
  -4   1  10      829.19      757.29     12.87 o 
  -3   1  10      260.03      264.02      6.48 o 
  -2   1  10      387.66      369.55      6.49 o 
  -1   1  10      165.64      143.69      4.10 o 
   0   1  10      426.18      450.07      6.10 o 
   1   1  10     1464.95     1316.71     15.96 o 
   2   1  10      691.60      601.17      8.13 o 
   3   1  10      168.42      162.46      2.83 o 
   4   1  10     1060.63     1063.88     13.57 o 
   5   1  10      328.29      301.68      5.31 o 
   6   1  10       55.54       55.30      2.58 o 
   7   1  10      132.97      141.69      4.02 o 
   8   1  10     1231.31     1227.25     16.85 o 
   9   1  10      327.95      332.61      7.10 o 
  10   1  10       56.77       67.31      4.03 o 
  11   1  10       62.31       67.29      4.78 o 
  12   1  10        0.24       -3.19      4.23 o 
 -14   2  10        9.33        7.53      4.65 o 
 -13   2  10        0.01       -3.74      4.10 o 
 -12   2  10       19.22       27.54      4.29 o 
 -11   2  10       25.45       21.65      3.96 o 
 -10   2  10      258.00      252.20      7.74 o 
  -9   2  10      203.12      184.47      6.30 o 
  -8   2  10     1883.75     1747.71     28.48 o 
  -7   2  10      128.37      153.16      5.33 o 
  -6   2  10        3.96        0.78      2.30 o 
  -5   2  10      243.07      275.46      6.43 o 
  -4   2  10      478.92      577.64      9.33 o 
  -3   2  10      287.35      274.10      5.93 o 
  -2   2  10      175.00      176.04      8.22 o 
  -1   2  10       88.37       89.97      3.12 o 
   0   2  10      779.13      843.93     11.53 o 
   1   2  10     1837.24     1809.66     22.94 o 
   2   2  10     1680.29     1695.22     20.18 o 
   3   2  10     1352.47     1475.10     15.52 o 
   4   2  10      108.52      128.41      3.04 o 
   5   2  10        5.80        5.93      1.44 o 
   6   2  10      635.24      628.55      9.28 o 
   7   2  10     1192.28     1170.82     19.53 o 
   8   2  10       53.71       60.35      3.73 o 
   9   2  10       64.20       68.17      3.64 o 
  10   2  10      182.71      162.53      5.37 o 
  11   2  10        3.18        3.94      3.60 o 
  12   2  10       34.79       35.17      5.04 o 
 -14   3  10       23.19       20.51      6.82 o 
 -13   3  10       16.43       14.48      4.54 o 
 -12   3  10        5.33        3.74      3.87 o 
 -11   3  10        3.25       -1.75      3.31 o 
 -10   3  10      361.09      346.85      9.16 o 
  -9   3  10        8.46        0.95      3.15 o 
  -8   3  10      653.21      643.86     12.73 o 
  -7   3  10      289.90      264.86      6.16 o 
  -6   3  10     1251.94     1343.99     21.05 o 
  -5   3  10     2374.92     2487.99     34.84 o 
  -4   3  10     1575.35     1544.05     22.31 o 
  -3   3  10     1669.25     1812.43     23.10 o 
  -2   3  10       29.16       17.71      1.43 o 
  -1   3  10     1832.31     1527.54     22.78 o 
   0   3  10      832.22      930.67     13.84 o 
   1   3  10     1490.26     1496.80     21.28 o 
   2   3  10     2613.57     2383.38     27.87 o 
   3   3  10      523.39      521.58      6.85 o 
   4   3  10     1456.45     1341.97     16.60 o 
   5   3  10      476.89      451.07      6.97 o 
   6   3  10      149.18      161.71      3.75 o 
   7   3  10     1487.02     1481.64     20.38 o 
   8   3  10        6.43        6.06      2.53 o 
   9   3  10        9.91        6.40      2.73 o 
  10   3  10      184.65      191.38      7.05 o 
  11   3  10      162.67      171.20      7.35 o 
  12   3  10        1.94        5.17      4.26 o 
 -13   4  10        5.72       -4.20      4.20 o 
 -12   4  10       43.36       46.15      5.04 o 
 -11   4  10      180.30      184.21      7.23 o 
 -10   4  10      127.80      113.38      5.75 o 
  -9   4  10      969.81      916.38     17.15 o 
  -8   4  10      100.20       92.89      4.35 o 
  -7   4  10       33.66       55.14      3.27 o 
  -6   4  10     1947.16     1981.12     28.48 o 
  -5   4  10      393.41      369.94      7.08 o 
  -4   4  10      873.28      918.28     12.78 o 
  -3   4  10       19.19        3.97      1.35 o 
  -2   4  10     1060.46     1120.40     18.19 o 
  -1   4  10      113.58      108.60      3.55 o 
   0   4  10     4049.42     3837.75     52.05 o 
   1   4  10      775.41      774.48     10.77 o 
   2   4  10     2772.56     2585.28     47.32 o 
   3   4  10     2288.99     2219.52     26.18 o 
   4   4  10     1014.60     1009.94     12.10 o 
   5   4  10       63.33       71.31      2.88 o 
   6   4  10       71.46       79.22      2.85 o 
   7   4  10      302.50      293.11      9.60 o 
   8   4  10       44.35       45.72      3.13 o 
   9   4  10       27.07       33.03      3.75 o 
  10   4  10       12.56       15.68      3.60 o 
  11   4  10      143.26      144.88      6.42 o 
 -13   5  10        5.01       11.31      4.76 o 
 -12   5  10       71.48       71.61      5.72 o 
 -11   5  10      210.58      197.19     12.97 o 
 -10   5  10      192.72      192.86      7.17 o 
  -9   5  10        6.24        4.21      3.06 o 
  -8   5  10       61.50       66.06      3.83 o 
  -7   5  10        3.23        1.29      2.13 o 
  -6   5  10      375.03      392.62      7.74 o 
  -5   5  10      150.28      150.03      4.30 o 
  -4   5  10      185.59      187.21      4.08 o 
  -3   5  10      882.29      972.80     16.94 o 
  -2   5  10        3.28        1.89      2.56 o 
  -1   5  10      650.91      667.39     11.61 o 
   0   5  10      265.58      285.94      5.42 o 
   1   5  10        5.01       17.36      1.64 o 
   2   5  10       70.56       75.08      2.78 o 
   3   5  10      514.75      554.60      7.75 o 
   4   5  10       93.06       94.54      3.39 o 
   5   5  10       43.64       60.73      2.58 o 
   6   5  10        0.20       -1.76      1.91 o 
   7   5  10        0.08        0.84      2.21 o 
   8   5  10       37.04       30.99      3.48 o 
   9   5  10      127.95      130.55      5.68 o 
  10   5  10       46.73       37.12      4.23 o 
  11   5  10        2.02       -0.26      3.99 o 
 -13   6  10       22.35       35.24      6.04 o 
 -12   6  10       92.33      106.49      6.55 o 
 -11   6  10       33.84       33.59      4.35 o 
 -10   6  10       72.48       70.30      4.42 o 
  -9   6  10       89.64       96.18      4.75 o 
  -8   6  10      149.55      128.95      5.60 o 
  -7   6  10      264.54      278.16      6.90 o 
  -6   6  10      862.66      839.31     15.44 o 
  -5   6  10      330.05      326.96      5.87 o 
  -4   6  10      284.27      292.10      6.09 o 
  -3   6  10     1931.78     2041.39     31.78 o 
  -2   6  10       58.76       46.70      2.43 o 
  -1   6  10      122.50      133.29      4.41 o 
   0   6  10       24.75       23.75      3.14 o 
   1   6  10      287.58      283.93      5.29 o 
   2   6  10       83.45       78.55      4.31 o 
   3   6  10      305.13      307.91      5.07 o 
   4   6  10      271.47      250.13      4.78 o 
   5   6  10      313.88      330.57      5.88 o 
   6   6  10      849.01      813.82     12.17 o 
   7   6  10      129.46      127.59      5.63 o 
   8   6  10        0.77        0.57      3.51 o 
   9   6  10      130.25      120.33      6.30 o 
  10   6  10       16.81       12.06      6.57 o 
  11   6  10       56.89       49.48      8.09 o 
 -12   7  10        4.18        9.18      4.76 o 
 -11   7  10       43.40       41.20      4.39 o 
 -10   7  10       54.31       52.61      4.30 o 
  -9   7  10      342.16      362.86      9.62 o 
  -8   7  10       10.51        9.87      3.46 o 
  -7   7  10      173.63      171.62      6.10 o 
  -6   7  10      250.63      264.60      9.87 o 
  -5   7  10       87.91       86.06      5.26 o 
  -4   7  10      582.99      596.31     11.88 o 
  -3   7  10      322.29      332.31      9.15 o 
  -2   7  10     1383.98     1396.46     26.92 o 
  -1   7  10     2152.34     2042.09     37.49 o 
   0   7  10      176.64      147.31      5.51 o 
   1   7  10      358.17      360.21      8.88 o 
   2   7  10     1621.25     1622.39     30.20 o 
   3   7  10      198.24      195.53      4.89 o 
   4   7  10     2674.42     2632.03     37.10 o 
   5   7  10       39.34       54.06      5.00 o 
   6   7  10      131.97      140.93      5.65 o 
   7   7  10     1244.29     1240.05     31.39 o 
   8   7  10      107.64       82.19      7.20 o 
   9   7  10       18.60       19.08      5.94 o 
  10   7  10      234.90      234.51     17.77 o 
 -12   8  10        4.20        7.86      6.94 o 
 -11   8  10       17.39       17.67      5.61 o 
 -10   8  10       11.02        9.35      9.31 o 
  -9   8  10      293.60      302.92     10.89 o 
  -8   8  10       69.36       65.70      5.88 o 
  -7   8  10      123.35      125.47      6.96 o 
  -6   8  10      123.14      127.44      8.07 o 
  -5   8  10      138.74      133.64      8.59 o 
  -4   8  10        3.16       -0.67      2.66 o 
  -3   8  10      846.35      803.89     17.34 o 
  -2   8  10      218.06      216.33     10.36 o 
  -1   8  10      270.14      258.13      7.69 o 
   0   8  10      401.04      410.45     11.29 o 
   1   8  10     1037.30     1025.79     20.50 o 
   2   8  10       95.10      110.77      5.31 o 
   3   8  10     1060.13      992.19     15.32 o 
   4   8  10      295.20      273.12      6.35 o 
   5   8  10      260.81      227.08      7.95 o 
   6   8  10       39.81       56.32      4.77 o 
   7   8  10       29.75       26.21      5.31 o 
   8   8  10      112.39      112.15      8.88 o 
   9   8  10        0.77       -3.11      5.65 o 
  10   8  10       52.63       51.07      7.54 o 
 -11   9  10       23.48       31.53      6.23 o 
 -10   9  10       32.19       32.63      6.04 o 
  -9   9  10        3.34        2.99      4.99 o 
  -8   9  10       31.76       35.96      5.41 o 
  -7   9  10       41.38       39.91      5.43 o 
  -6   9  10        1.36       -4.23      4.23 o 
  -5   9  10      429.58      427.05     19.94 o 
  -4   9  10      183.24      167.19      6.08 o 
  -3   9  10       47.45       46.15      4.04 o 
  -2   9  10       97.33       89.01      5.07 o 
  -1   9  10      216.44      216.57      7.00 o 
   0   9  10      254.36      256.51      9.72 o 
   1   9  10      244.95      240.82      7.51 o 
   2   9  10     1087.98     1046.63     18.19 o 
   3   9  10      197.66      165.47      5.65 o 
   4   9  10       36.07       42.81      3.40 o 
   5   9  10        1.66        0.50      2.94 o 
   6   9  10      171.62      190.60      8.17 o 
   7   9  10        1.77        1.33      5.03 o 
   8   9  10        0.20       -4.44      5.03 o 
   9   9  10       17.49       19.87      6.82 o 
 -11  10  10        5.04        1.06      6.57 o 
 -10  10  10        1.02       -0.39      5.53 o 
  -9  10  10      131.97      154.38      8.69 o 
  -8  10  10      265.26      300.01     13.46 o 
  -7  10  10      199.41      189.90      8.69 o 
  -6  10  10      618.12      617.89     15.45 o 
  -5  10  10      189.43      179.05      6.72 o 
  -4  10  10       44.47       38.94      3.96 o 
  -3  10  10      980.23      938.24     17.30 o 
  -2  10  10        6.64       10.15      3.39 o 
  -1  10  10       13.90        7.55      3.77 o 
   0  10  10      241.78      249.39      9.72 o 
   1  10  10      770.23      761.49     14.09 o 
   2  10  10      150.78      143.62      5.43 o 
   3  10  10     1594.25     1503.94     25.18 o 
   4  10  10       13.98       12.15      4.25 o 
   5  10  10      603.16      602.71     12.41 o 
   6  10  10      172.78      181.18     11.09 o 
   7  10  10       16.87        4.96      5.31 o 
   8  10  10      104.69      136.80     12.44 o 
   9  10  10       25.91       31.09      7.20 o 
 -10  11  10       18.56       19.10      5.71 o 
  -9  11  10      130.03      132.13      8.31 o 
  -8  11  10        4.54        2.92      4.89 o 
  -7  11  10      385.00      400.38     14.18 o 
  -6  11  10        9.17        5.90      4.37 o 
  -5  11  10      385.77      406.67     10.19 o 
  -4  11  10      157.20      157.92      6.43 o 
  -3  11  10       77.03       56.95      4.20 o 
  -2  11  10      617.79      655.91     18.18 o 
  -1  11  10      131.27      140.59      7.83 o 
   0  11  10       43.67       30.71      4.68 o 
   1  11  10      102.68      112.22      5.59 o 
   2  11  10      269.83      272.17      8.44 o 
   3  11  10      229.59      195.63      6.54 o 
   4  11  10      332.14      324.44     10.08 o 
   5  11  10      122.36      146.11      9.94 o 
   6  11  10       21.13       21.73      8.89 o 
   7  11  10       44.85       32.69      6.19 o 
   8  11  10        0.78       -5.65      5.65 o 
  -9  12  10        2.20        4.97      9.33 o 
  -8  12  10       32.87       40.23      8.88 o 
  -7  12  10       60.53       67.74      6.27 o 
  -6  12  10        1.86        2.74      4.42 o 
  -5  12  10        1.51       -0.73      3.51 o 
  -4  12  10       60.85       62.74      4.62 o 
  -3  12  10       99.45      103.67      6.11 o 
  -2  12  10        0.07       -4.40      4.40 o 
  -1  12  10       10.47       20.03      7.11 o 
   0  12  10       68.76       60.11      4.77 o 
   1  12  10        5.24        8.15      3.74 o 
   2  12  10       12.69       10.91      3.39 o 
   3  12  10        1.41        2.17      3.85 o 
   4  12  10        0.03       -3.85      3.85 o 
   5  12  10        3.83        8.88      5.55 o 
   6  12  10        9.82        2.95      5.94 o 
   7  12  10        0.05        9.77      8.88 o 
  -8  13  10       35.94       26.65      9.77 o 
  -7  13  10      130.78      137.68     17.32 o 
  -6  13  10        8.43        7.55      6.28 o 
  -5  13  10      136.60      140.25      7.48 o 
  -4  13  10        7.76       11.92      5.94 o 
  -3  13  10      371.27      373.73     14.45 o 
  -2  13  10      260.98      275.38     17.77 o 
  -1  13  10       21.10       21.32      7.99 o 
   0  13  10        4.02       -2.22      5.03 o 
   1  13  10      115.46      115.15      8.17 o 
   2  13  10       10.60        7.00      5.77 o 
   3  13  10        0.46        2.83      4.91 o 
   4  13  10       19.77       21.90      6.19 o 
   5  13  10       62.73       55.96     11.55 o 
   6  13  10        0.94        7.11      9.77 o 
  -6  14  10      126.31      115.48     13.32 o 
  -5  14  10       99.68      114.54      9.09 o 
  -4  14  10        1.59        0.89      5.65 o 
  -3  14  10      214.36      211.80     11.61 o 
  -2  14  10      124.91      128.69     10.22 o 
  -1  14  10      274.30      275.13     20.43 o 
   0  14  10      451.58      443.91     16.88 o 
   1  14  10      101.41      100.93     12.44 o 
   2  14  10      327.05      336.53     13.49 o 
   3  14  10       20.74       23.32      6.19 o 
   4  14  10       33.11       29.88      6.82 o 
  -4  15  10       17.89       18.65      9.77 o 
  -3  15  10        5.56        5.77      6.28 o 
  -2  15  10       33.47       34.17      7.20 o 
  -1  15  10       94.96      107.16      8.46 o 
   0  15  10        0.28        1.68      5.55 o 
   1  15  10       75.36       87.98      8.46 o 
   2  15  10      172.08      205.72     11.61 o 
 -14   1  11       31.91       37.84      5.38 o 
 -13   1  11       28.10       31.57      5.26 o 
 -12   1  11        4.19        6.79      3.96 o 
 -11   1  11      166.43      179.24     10.13 o 
 -10   1  11      145.39      142.35      6.10 o 
  -9   1  11      749.98      733.05     14.19 o 
  -8   1  11      705.60      677.96     16.92 o 
  -7   1  11     1830.51     1721.01     27.84 o 
  -6   1  11     1365.15     1416.20     22.96 o 
  -5   1  11       14.88       16.06      2.22 o 
  -4   1  11        2.70        6.26      1.69 o 
  -3   1  11      522.63      531.76     10.93 o 
  -2   1  11     2259.87     2421.03     35.95 o 
  -1   1  11       16.36       30.08      2.19 o 
   0   1  11     3893.72     3988.22     45.67 o 
   1   1  11      762.37      802.11     10.32 o 
   2   1  11     1268.55     1270.90     15.77 o 
   3   1  11     1271.31     1214.00     13.13 o 
   4   1  11       11.57        7.68      1.26 o 
   5   1  11      151.96      119.39      3.25 o 
   6   1  11        1.47        0.77      1.84 o 
   7   1  11       27.68       33.61      2.55 o 
   8   1  11     1138.43     1167.15     15.16 o 
   9   1  11      105.24      111.12      4.41 o 
  10   1  11      227.07      236.80      7.02 o 
  11   1  11      167.93      193.12      6.84 o 
  12   1  11       55.88       52.41      4.79 o 
 -14   2  11       27.98       28.53      5.04 o 
 -13   2  11       25.90       24.35      4.78 o 
 -12   2  11        4.07        6.30      3.87 o 
 -11   2  11      112.50      104.01      5.49 o 
 -10   2  11      271.01      295.46      8.40 o 
  -9   2  11       71.01       63.74      5.26 o 
  -8   2  11       70.71       70.75      5.77 o 
  -7   2  11       30.85       39.70      3.20 o 
  -6   2  11       94.23       98.06      4.10 o 
  -5   2  11     3815.19     3630.05     62.64 o 
  -4   2  11      192.87      155.88      4.07 o 
  -3   2  11      835.31      802.33     12.31 o 
  -2   2  11     3113.82     3109.62     45.71 o 
  -1   2  11     2583.24     2563.68     39.01 o 
   0   2  11     2032.39     2013.05     25.88 o 
   1   2  11     2046.31     1791.42     21.36 o 
   2   2  11       75.36       59.66      2.07 o 
   3   2  11     1295.98     1203.37     13.74 o 
   4   2  11     1747.69     1698.61     19.31 o 
   5   2  11       43.25       40.93      1.91 o 
   6   2  11       94.45       81.13      4.27 o 
   7   2  11      873.21      885.84     12.53 o 
   8   2  11      119.69      138.48      5.33 o 
   9   2  11      114.50      120.95      4.80 o 
  10   2  11      306.76      337.41      7.98 o 
  11   2  11        5.32        2.55      3.30 o 
 -13   3  11       34.54       32.59      4.93 o 
 -12   3  11        1.13        0.21      3.96 o 
 -11   3  11        1.09        0.22      3.55 o 
 -10   3  11        4.98       11.10      3.55 o 
  -9   3  11        0.31        5.53      3.06 o 
  -8   3  11     1092.09     1086.46     19.06 o 
  -7   3  11       17.39       24.99      2.85 o 
  -6   3  11     1789.46     1810.65     34.49 o 
  -5   3  11      221.11      288.12      6.04 o 
  -4   3  11     1621.92     1650.19     45.60 o 
  -3   3  11     1361.77     1426.11     20.12 o 
  -2   3  11       45.51       70.18      4.44 o 
  -1   3  11      123.53      119.71      3.22 o 
   0   3  11      274.16      231.63      4.73 o 
   1   3  11       59.66       64.53      2.76 o 
   2   3  11     1347.57     1240.25     15.26 o 
   3   3  11      485.55      478.80      6.89 o 
   4   3  11      922.13      931.55     11.40 o 
   5   3  11     1440.27     1471.08     17.11 o 
   6   3  11       43.76       42.61      3.37 o 
   7   3  11        3.57        4.52      2.24 o 
   8   3  11        6.67        5.75      2.52 o 
   9   3  11       15.59       11.62      2.97 o 
  10   3  11       22.82       23.11      3.89 o 
  11   3  11       15.63       20.70      4.17 o 
 -13   4  11        3.40       -1.08      4.17 o 
 -12   4  11       38.37       34.91      5.51 o 
 -11   4  11        4.69        1.82      3.51 o 
 -10   4  11       85.71       83.25     10.13 o 
  -9   4  11      309.23      283.75     10.62 o 
  -8   4  11      659.35      645.82     11.78 o 
  -7   4  11       66.63       70.11      4.06 o 
  -6   4  11       98.79      105.20      4.09 o 
  -5   4  11       60.90       49.28      2.65 o 
  -4   4  11      754.43      791.74     18.77 o 
  -3   4  11      836.27      923.32     25.09 o 
  -2   4  11      480.08      417.91      6.90 o 
  -1   4  11     1424.85     1468.61     23.26 o 
   0   4  11     1415.89     1563.67     22.38 o 
   1   4  11      215.41      167.80      3.68 o 
   2   4  11      262.55      267.36      5.29 o 
   3   4  11      146.03      132.09      3.44 o 
   4   4  11      956.55      994.01     12.03 o 
   5   4  11      135.20      139.91      3.59 o 
   6   4  11      254.34      249.68      5.25 o 
   7   4  11       35.19       34.39      2.86 o 
   8   4  11      116.43      110.74      4.34 o 
   9   4  11      330.62      329.00      8.35 o 
  10   4  11      186.34      193.01      8.55 o 
  11   4  11       14.73       13.27      4.17 o 
 -13   5  11        0.49        3.95      4.61 o 
 -12   5  11       85.76       91.05      6.30 o 
 -11   5  11       73.53       78.03      5.49 o 
 -10   5  11       30.73       22.64      4.16 o 
  -9   5  11      775.11      743.73     13.79 o 
  -8   5  11      343.25      340.06      7.85 o 
  -7   5  11      433.17      405.45      8.28 o 
  -6   5  11      345.93      360.54      9.78 o 
  -5   5  11       76.28       76.17      3.97 o 
  -4   5  11     1525.34     1543.09     30.99 o 
  -3   5  11     1857.85     1900.44     26.56 o 
  -2   5  11      961.79      934.34     15.80 o 
  -1   5  11     3525.88     3478.17     52.62 o 
   0   5  11     2103.39     2067.08     29.01 o 
   1   5  11      268.05      306.85      5.78 o 
   2   5  11     1261.92     1246.26     18.06 o 
   3   5  11     1281.02     1228.87     15.37 o 
   4   5  11     1495.16     1409.35     17.51 o 
   5   5  11        3.28        1.99      1.90 o 
   6   5  11     2470.85     2413.76     38.47 o 
   7   5  11      244.33      235.19      5.83 o 
   8   5  11      204.62      200.02      8.16 o 
   9   5  11       14.34       14.65      3.67 o 
  10   5  11       51.71       52.49      4.60 o 
  11   5  11       19.16       24.03      4.42 o 
 -13   6  11      126.65      124.41      9.41 o 
 -12   6  11      189.80      158.23      9.87 o 
 -11   6  11       17.31       16.75      4.83 o 
 -10   6  11      100.03       83.00      6.28 o 
  -9   6  11        6.70       -0.05      3.58 o 
  -8   6  11       87.20       97.21      6.92 o 
  -7   6  11      305.04      277.12      7.69 o 
  -6   6  11        0.52       -0.73      2.50 o 
  -5   6  11       26.71       24.58      2.25 o 
  -4   6  11      174.18      176.84      4.49 o 
  -3   6  11        0.43       -0.19      2.11 o 
  -2   6  11      237.14      215.56      6.41 o 
  -1   6  11     1331.61     1465.45     27.95 o 
   0   6  11     1471.71     1409.29     23.38 o 
   1   6  11      509.37      553.06     10.54 o 
   2   6  11      708.94      663.76     14.18 o 
   3   6  11       33.92       29.18      2.43 o 
   4   6  11      192.89      219.10      4.93 o 
   5   6  11       28.62       26.29      2.34 o 
   6   6  11        2.03        9.72      2.60 o 
   7   6  11      381.65      346.85     10.08 o 
   8   6  11        6.14        6.01      5.31 o 
   9   6  11       12.58       14.03      5.94 o 
  10   6  11       36.17       32.59     11.10 o 
 -12   7  11       79.76       73.46     12.71 o 
 -11   7  11        1.97        3.15      4.99 o 
 -10   7  11        5.58        7.39      5.08 o 
  -9   7  11        7.94        9.66      4.67 o 
  -8   7  11      192.07      197.92      8.42 o 
  -7   7  11      289.94      270.61      9.46 o 
  -6   7  11      227.32      216.08     11.57 o 
  -5   7  11      115.22      123.54      4.86 o 
  -4   7  11       58.40       55.84      4.74 o 
  -3   7  11        3.71        5.89      3.08 o 
  -2   7  11       27.15       18.01      3.08 o 
  -1   7  11      128.65      145.46      6.75 o 
   0   7  11      135.97      126.45      4.76 o 
   1   7  11      307.95      279.01      8.02 o 
   2   7  11      210.09      209.97      6.63 o 
   3   7  11      579.03      526.41      9.29 o 
   4   7  11      194.71      190.81      5.31 o 
   5   7  11       20.77       19.81      3.06 o 
   6   7  11       32.48       37.64      3.51 o 
   7   7  11        7.63        7.55      5.77 o 
   8   7  11        0.58       -0.42      7.99 o 
   9   7  11        0.82       -1.78      5.65 o 
  10   7  11       48.30       50.91      8.09 o 
 -12   8  11        5.30       13.55      6.04 o 
 -11   8  11       93.02      110.38      7.79 o 
 -10   8  11       10.59       12.89      5.19 o 
  -9   8  11       13.56        5.75      4.56 o 
  -8   8  11      101.98      103.18      8.76 o 
  -7   8  11      193.60      170.64      8.42 o 
  -6   8  11      103.28       96.69      6.67 o 
  -5   8  11       62.39       60.73      4.13 o 
  -4   8  11      517.94      523.96     11.26 o 
  -3   8  11       23.31       26.13      3.61 o 
  -2   8  11      901.27      912.21     21.55 o 
  -1   8  11     1450.88     1320.14     25.60 o 
   0   8  11      255.05      218.08      6.63 o 
   1   8  11     1091.11     1076.38     21.53 o 
   2   8  11       68.12       72.49      3.65 o 
   3   8  11       23.34       21.05      2.34 o 
   4   8  11      158.70      162.05      4.95 o 
   5   8  11      149.56      183.85      6.80 o 
   6   8  11      701.35      720.79     14.31 o 
   7   8  11       33.45       32.34      5.94 o 
   8   8  11       16.37        7.20      6.66 o 
   9   8  11       64.83       65.74      7.46 o 
  10   8  11       83.71       78.63      8.73 o 
 -11   9  11        0.32       -1.83      5.41 o 
 -10   9  11      100.56      107.95      9.99 o 
  -9   9  11      220.29      216.98      9.79 o 
  -8   9  11        6.58        5.50      4.89 o 
  -7   9  11      266.00      276.66      9.98 o 
  -6   9  11      199.48      204.25      8.64 o 
  -5   9  11      422.96      383.74     10.90 o 
  -4   9  11      515.50      457.06     10.49 o 
  -3   9  11      270.91      243.67      8.37 o 
  -2   9  11       54.67       50.45      4.42 o 
  -1   9  11      691.14      716.15     16.29 o 
   0   9  11     2189.74     2055.61     45.84 o 
   1   9  11      269.39      274.57      8.21 o 
   2   9  11       42.14       53.71      3.85 o 
   3   9  11     1978.68     1867.92     30.38 o 
   4   9  11       13.67       12.04      2.52 o 
   5   9  11     1240.69     1226.46     21.31 o 
   6   9  11        2.46        1.51      3.31 o 
   7   9  11      130.98      113.13      7.83 o 
   8   9  11      184.97      170.39     13.77 o 
   9   9  11      216.22      245.98     22.65 o 
 -10  10  11        7.65        6.40      5.71 o 
  -9  10  11       14.17       21.71      5.52 o 
  -8  10  11       16.99       14.33      5.19 o 
  -7  10  11      138.31      118.62      7.06 o 
  -6  10  11      118.30      129.13      7.61 o 
  -5  10  11      106.59       90.61      4.95 o 
  -4  10  11       72.20       50.29      4.29 o 
  -3  10  11      417.19      383.84     10.75 o 
  -2  10  11       25.98       16.72      3.74 o 
  -1  10  11       22.96       24.48      5.33 o 
   0  10  11       76.68       71.25      8.88 o 
   1  10  11       97.43       91.41      4.94 o 
   2  10  11      151.73      147.48      5.76 o 
   3  10  11       12.09       14.19      3.28 o 
   4  10  11      212.24      216.44      8.02 o 
   5  10  11       99.84       98.06      4.93 o 
   6  10  11       44.02       47.22      6.52 o 
   7  10  11        5.28        0.89      5.55 o 
   8  10  11        5.89        2.90      5.94 o 
 -10  11  11        0.10        8.88      6.91 o 
  -9  11  11       48.28       50.61      6.51 o 
  -8  11  11       20.91       23.29      5.52 o 
  -7  11  11       30.03       27.58      5.41 o 
  -6  11  11       14.21       16.46      4.67 o 
  -5  11  11       35.52       37.26      4.06 o 
  -4  11  11        0.84       -3.20      3.20 o 
  -3  11  11      367.44      351.27      9.10 o 
  -2  11  11        1.52       -3.01      4.44 o 
  -1  11  11      149.89      134.86      7.83 o 
   0  11  11       58.57       73.90      6.28 o 
   1  11  11      101.81       89.45      5.45 o 
   2  11  11      280.74      265.59      7.65 o 
   3  11  11       39.82       42.55      3.96 o 
   4  11  11        6.25       15.07      4.04 o 
   5  11  11      140.47      130.44      7.36 o 
   6  11  11        1.51        1.72      5.31 o 
   7  11  11        0.05       -1.78      5.09 o 
  -9  12  11       21.67       21.32      9.77 o 
  -8  12  11      392.33      450.91     19.81 o 
  -7  12  11       31.34       33.44      5.80 o 
  -6  12  11       99.59       96.34      7.65 o 
  -5  12  11      255.35      251.55      8.46 o 
  -4  12  11      220.07      219.28      7.53 o 
  -3  12  11      154.38      151.04      7.51 o 
  -2  12  11       71.07       65.94      6.19 o 
  -1  12  11        1.72       -0.44      4.40 o 
   0  12  11       48.73       48.54      4.62 o 
   1  12  11      148.90      148.85      7.00 o 
   2  12  11       75.30       72.29      5.28 o 
   3  12  11       79.13       77.21      4.86 o 
   4  12  11      521.04      573.97     14.53 o 
   5  12  11        1.81        5.07      4.14 o 
   6  12  11        7.27        8.26      6.22 o 
  -7  13  11        5.28       -2.98      6.19 o 
  -6  13  11        2.78       -0.65      5.94 o 
  -5  13  11      162.73      168.94      8.37 o 
  -4  13  11      146.55      165.03      9.99 o 
  -3  13  11      161.84      181.32     10.68 o 
  -2  13  11      117.25      126.14     11.55 o 
  -1  13  11      307.14      290.48     17.77 o 
   0  13  11      122.37      118.63      8.88 o 
   1  13  11      104.85       96.63      7.54 o 
   2  13  11      190.84      214.71     11.55 o 
   3  13  11       39.05       43.95      6.57 o 
   4  13  11        0.05       -0.50      6.66 o 
   5  13  11        6.49        9.99      6.66 o 
  -6  14  11       76.83       97.71     13.32 o 
  -5  14  11       17.89        8.88      5.65 o 
  -4  14  11        0.24        4.24      5.77 o 
  -3  14  11       76.28       79.18      8.17 o 
  -2  14  11        2.42       -0.89      5.65 o 
  -1  14  11       46.54       50.20      9.33 o 
   0  14  11        0.18        2.22      5.65 o 
   1  14  11       48.39       44.28      9.33 o 
   2  14  11        2.57        4.72      5.94 o 
   3  14  11        5.87       11.15      6.19 o 
   4  14  11        9.33        9.77      9.77 o 
  -3  15  11      205.52      188.18     11.61 o 
  -2  15  11        0.86       -4.00      5.65 o 
  -1  15  11       26.62       14.66      6.28 o 
   0  15  11       47.92       68.34      7.83 o 
 -14   0  12       44.48       29.31     10.66 o 
 -13   0  12        5.29       11.08      6.57 o 
 -12   0  12      408.76      465.42     16.92 o 
 -11   0  12       19.50        1.78      5.33 o 
 -10   0  12      777.37      739.90     21.04 o 
  -9   0  12       35.36       53.50      7.11 o 
  -8   0  12        1.48       -2.66      3.77 o 
  -7   0  12       96.64       73.23      5.65 o 
  -6   0  12      208.41      171.74      7.54 o 
  -5   0  12        0.85       -0.49      3.55 o 
  -4   0  12     3566.69     3623.62     77.14 o 
  -3   0  12      693.45      647.23     16.01 o 
  -2   0  12     2851.44     2962.52     87.05 o 
  -1   0  12     1491.50     1350.44     33.31 o 
   0   0  12     5364.65     5593.84     96.46 o 
   1   0  12      100.15       78.78      3.59 o 
   2   0  12     3190.23     3122.20     56.84 o 
   3   0  12        5.10        4.52      1.68 o 
   4   0  12      666.14      609.51      9.98 o 
   5   0  12     1092.64     1167.07     23.05 o 
   6   0  12      440.79      426.88     10.93 o 
   7   0  12      816.64      779.44     15.44 o 
   8   0  12      166.57      177.60      8.21 o 
   9   0  12        0.00       -3.31      3.31 o 
  10   0  12       71.88       57.13      5.18 o 
  11   0  12        5.26       14.55      7.88 o 
 -14   1  12       13.37       16.38     11.55 o 
 -13   1  12        1.29        7.25      4.20 o 
 -12   1  12        1.03        2.61      4.36 o 
 -11   1  12       42.37       44.66      4.65 o 
 -10   1  12        2.29        2.28      3.31 o 
  -9   1  12      270.48      253.39      7.32 o 
  -8   1  12       38.85       45.02      3.65 o 
  -7   1  12       41.83       35.11      3.31 o 
  -6   1  12      484.55      509.01     12.31 o 
  -5   1  12      742.27      668.69     13.33 o 
  -4   1  12      362.12      388.87     11.56 o 
  -3   1  12     4791.67     4845.36     96.53 o 
  -2   1  12      171.27      151.59      3.87 o 
  -1   1  12      664.10      692.79     13.50 o 
   0   1  12      436.77      395.35      5.72 o 
   1   1  12      546.49      546.92      7.58 o 
   2   1  12      272.31      294.84      7.14 o 
   3   1  12     1070.72     1039.86     12.33 o 
   4   1  12      417.64      389.55      5.41 o 
   5   1  12       50.26       52.68      2.64 o 
   6   1  12     1091.97     1020.68     13.86 o 
   7   1  12       38.79       44.19      2.76 o 
   8   1  12       19.35       22.58      2.70 o 
   9   1  12      102.49      104.25      4.17 o 
  10   1  12        2.56        3.33      2.99 o 
  11   1  12        4.70       -0.11      3.26 o 
 -13   2  12        0.10       -1.05      3.96 o 
 -12   2  12       50.71       52.56      4.95 o 
 -11   2  12       43.19       40.96      4.41 o 
 -10   2  12       31.17       24.94      3.87 o 
  -9   2  12       59.32       50.46      4.20 o 
  -8   2  12      992.61      960.97     17.40 o 
  -7   2  12        1.98       -2.53      2.53 o 
  -6   2  12      410.84      447.20      9.36 o 
  -5   2  12      510.70      568.74     12.29 o 
  -4   2  12       34.19       31.69      2.25 o 
  -3   2  12        7.35       10.13      1.90 o 
  -2   2  12     1658.80     1897.88     27.49 o 
  -1   2  12     2619.63     2613.43     39.87 o 
   0   2  12      866.46      894.62     12.44 o 
   1   2  12      617.37      720.16      9.45 o 
   2   2  12     1519.93     1532.85     18.64 o 
   3   2  12       12.39        6.89      1.41 o 
   4   2  12       78.62       92.51      2.95 o 
   5   2  12     1026.76      988.59     11.63 o 
   6   2  12      120.43      107.84      3.63 o 
   7   2  12      124.39      118.80      4.52 o 
   8   2  12      119.28      124.62      4.29 o 
   9   2  12       83.30      100.33      4.56 o 
  10   2  12       41.81       42.83      3.90 o 
  11   2  12        0.02       -3.16      3.16 o 
 -13   3  12       25.97       34.77      5.18 o 
 -12   3  12        6.03        9.16      4.10 o 
 -11   3  12       96.02      104.41      9.49 o 
 -10   3  12      112.60      113.83      5.49 o 
  -9   3  12        6.02        8.05      3.20 o 
  -8   3  12     1081.71     1086.32     20.51 o 
  -7   3  12      560.97      549.86     10.13 o 
  -6   3  12      567.20      583.90     12.82 o 
  -5   3  12      599.89      589.47     10.52 o 
  -4   3  12       37.15       39.00      2.66 o 
  -3   3  12     1594.55     1536.03     21.72 o 
  -2   3  12     4157.10     4242.00     56.99 o 
  -1   3  12      273.84      300.93      6.73 o 
   0   3  12      745.91      656.63     10.49 o 
   1   3  12     1564.75     1506.99     19.88 o 
   2   3  12      176.55      177.08      3.61 o 
   3   3  12     2864.54     2720.65     31.92 o 
   4   3  12      844.65      853.76     11.29 o 
   5   3  12      248.49      251.54      4.77 o 
   6   3  12       79.66       80.78      3.06 o 
   7   3  12      131.50      128.08      4.02 o 
   8   3  12        9.89        4.31      2.71 o 
   9   3  12      494.24      534.75     10.15 o 
  10   3  12       70.01       62.71      4.22 o 
  11   3  12       28.73       31.92      4.67 o 
 -13   4  12       22.16       11.71      4.73 o 
 -12   4  12       61.30       67.71      7.36 o 
 -11   4  12        1.79        1.55      3.51 o 
 -10   4  12        1.35        3.98      3.65 o 
  -9   4  12      353.77      398.81     11.80 o 
  -8   4  12      138.15      148.32      5.25 o 
  -7   4  12      654.44      613.99     14.59 o 
  -6   4  12      384.00      348.39      7.14 o 
  -5   4  12        9.22       12.44      2.22 o 
  -4   4  12     1479.67     1454.14     19.79 o 
  -3   4  12        2.47        1.15      2.16 o 
  -2   4  12      173.67      185.43      4.04 o 
  -1   4  12     3922.83     4013.86     60.38 o 
   0   4  12      176.78      147.02      3.91 o 
   1   4  12     1564.06     1506.62     19.94 o 
   2   4  12      479.99      441.49      7.05 o 
   3   4  12     1941.88     1903.72     24.54 o 
   4   4  12      247.55      272.38      4.82 o 
   5   4  12     1619.57     1617.09     18.77 o 
   6   4  12        4.08        0.90      1.97 o 
   7   4  12      106.55      100.66      4.01 o 
   8   4  12      357.93      370.33      7.80 o 
   9   4  12       23.78       19.06      3.30 o 
  10   4  12        6.43        1.78      4.09 o 
  11   4  12      104.32      109.11      6.09 o 
 -13   5  12       22.85       14.48      5.48 o 
 -12   5  12      101.35      103.74      6.59 o 
 -11   5  12      278.17      270.66      9.18 o 
 -10   5  12      326.40      289.88      8.62 o 
  -9   5  12       62.68       60.41      4.12 o 
  -8   5  12       25.33       16.31      3.79 o 
  -7   5  12      274.82      262.56      6.53 o 
  -6   5  12       39.66       30.44      2.76 o 
  -5   5  12       92.79       95.88      3.64 o 
  -4   5  12      240.16      234.96      5.29 o 
  -3   5  12       84.33       73.77      3.38 o 
  -2   5  12      553.90      503.71      9.70 o 
  -1   5  12      623.50      653.73     11.72 o 
   0   5  12      812.03      806.64     12.53 o 
   1   5  12       17.02       16.50      1.46 o 
   2   5  12        1.82        2.63      1.77 o 
   3   5  12      361.64      343.91      6.15 o 
   4   5  12      550.71      510.95      7.75 o 
   5   5  12       29.11       39.90      2.74 o 
   6   5  12       61.11       55.96      2.94 o 
   7   5  12       67.74       59.68      3.48 o 
   8   5  12       10.43        7.29      2.71 o 
   9   5  12       41.80       39.24      4.41 o 
  10   5  12      118.24      111.62      7.40 o 
 -12   6  12        0.52        7.58      4.94 o 
 -11   6  12      147.66      141.80      7.44 o 
 -10   6  12       49.06       46.06      4.69 o 
  -9   6  12      130.12      152.52      6.38 o 
  -8   6  12       32.86       31.64      3.85 o 
  -7   6  12       17.90       14.31      4.23 o 
  -6   6  12      609.26      615.25     12.39 o 
  -5   6  12      170.75      196.10      6.05 o 
  -4   6  12      234.34      234.53      5.49 o 
  -3   6  12        2.33        7.16      2.99 o 
  -2   6  12      115.86      121.33      7.24 o 
  -1   6  12     1638.24     1592.40     30.15 o 
   0   6  12      101.72       89.52      4.00 o 
   1   6  12     1726.66     1718.65     32.06 o 
   2   6  12     1094.99     1036.45     17.64 o 
   3   6  12      453.69      443.74      8.26 o 
   4   6  12      279.40      261.26      6.17 o 
   5   6  12     1401.13     1404.99     21.35 o 
   6   6  12        5.96        5.33      2.82 o 
   7   6  12        3.94        2.16      3.74 o 
   8   6  12      190.88      182.31     12.40 o 
   9   6  12        5.42        3.97      8.88 o 
  10   6  12       82.85       78.40      8.46 o 
 -12   7  12       12.26       19.30      5.93 o 
 -11   7  12      234.99      253.59     10.82 o 
 -10   7  12        9.44        8.33      4.92 o 
  -9   7  12       27.71       29.87      5.35 o 
  -8   7  12     1035.62     1009.77     22.60 o 
  -7   7  12       46.89       46.14      5.08 o 
  -6   7  12        1.61        2.28      3.74 o 
  -5   7  12     1698.35     1663.97     27.69 o 
  -4   7  12      109.82      110.75      4.93 o 
  -3   7  12      142.59      141.16      6.34 o 
  -2   7  12      702.64      652.43     14.63 o 
  -1   7  12        0.38       -5.06      6.01 o 
   0   7  12     5681.40     5531.36     84.99 o 
   1   7  12       10.82        9.88      2.87 o 
   2   7  12      673.47      669.17     12.40 o 
   3   7  12       60.39       64.64      3.22 o 
   4   7  12       42.97       47.08      3.12 o 
   5   7  12        9.50        7.59      2.52 o 
   6   7  12      227.40      225.68      7.09 o 
   7   7  12       80.31       71.33      5.41 o 
   8   7  12       14.86        9.68      5.94 o 
   9   7  12      224.97      238.85     12.14 o 
  10   7  12        2.60        1.64      6.19 o 
 -12   8  12        0.08        1.78     10.66 o 
 -11   8  12        2.99        3.29      5.45 o 
 -10   8  12        1.32        0.86      4.89 o 
  -9   8  12        8.28        6.24      5.44 o 
  -8   8  12       41.55       44.34      5.52 o 
  -7   8  12      464.02      430.43     12.47 o 
  -6   8  12       13.77       12.37      4.37 o 
  -5   8  12       99.39      107.91      5.04 o 
  -4   8  12     1187.69     1192.07     20.99 o 
  -3   8  12        4.86       -3.33      3.33 o 
  -2   8  12        0.52       -2.99      2.99 o 
  -1   8  12      203.37      187.64      7.18 o 
   0   8  12      192.98      178.17      6.11 o 
   1   8  12       27.89       18.64      3.39 o 
   2   8  12      518.77      466.75     11.45 o 
   3   8  12       64.93       67.67      3.29 o 
   4   8  12       23.43       27.04      2.81 o 
   5   8  12      463.17      452.89     10.20 o 
   6   8  12        7.25        2.13      3.15 o 
   7   8  12       93.96       90.35      5.93 o 
   8   8  12      192.29      193.23     10.98 o 
   9   8  12       22.26       30.68      7.20 o 
 -11   9  12        4.33       16.38      6.37 o 
 -10   9  12       14.85       20.24      5.71 o 
  -9   9  12        5.18        8.56      4.99 o 
  -8   9  12      107.19      102.96      7.27 o 
  -7   9  12      133.47      112.31      7.45 o 
  -6   9  12       82.36       71.68      6.35 o 
  -5   9  12       18.84       11.60      3.27 o 
  -4   9  12       34.28       32.26      3.68 o 
  -3   9  12       14.58       15.72      3.74 o 
  -2   9  12      217.63      196.80      7.34 o 
  -1   9  12      225.99      202.50      7.14 o 
   0   9  12      659.06      687.31     18.52 o 
   1   9  12       43.57       35.89      3.74 o 
   2   9  12       33.72       36.61      3.42 o 
   3   9  12       22.47       20.00      3.42 o 
   4   9  12        4.19        7.55      2.52 o 
   5   9  12       27.05       27.62      3.75 o 
   6   9  12        0.20        1.80      3.15 o 
   7   9  12       19.03        4.15      5.55 o 
   8   9  12        2.87        3.11      6.19 o 
   9   9  12       40.17       51.00      7.20 o 
 -10  10  12       57.16       57.98      8.01 o 
  -9  10  12        5.51       11.39      5.41 o 
  -8  10  12      105.42      112.52      7.56 o 
  -7  10  12      389.36      379.30     12.22 o 
  -6  10  12        1.18       -4.37      4.37 o 
  -5  10  12      120.17      116.23      5.70 o 
  -4  10  12      570.96      590.89     12.73 o 
  -3  10  12      519.65      517.34     13.14 o 
  -2  10  12        8.83       10.35      3.74 o 
  -1  10  12      773.12      727.19     19.78 o 
   0  10  12      204.26      201.02     25.32 o 
   1  10  12       68.92       78.04      8.76 o 
   2  10  12      850.46      833.09     15.76 o 
   3  10  12       41.08       37.12      3.84 o 
   4  10  12      428.91      435.52     11.96 o 
   5  10  12      184.38      184.01      8.02 o 
   6  10  12        0.14        1.39      3.47 o 
   7  10  12      101.83       99.28      7.68 o 
   8  10  12       48.09       54.84      7.46 o 
  -9  11  12       71.91       79.07      8.17 o 
  -8  11  12       65.22       49.86      6.45 o 
  -7  11  12        4.99        1.72      4.77 o 
  -6  11  12       58.51       62.09      6.11 o 
  -5  11  12      445.40      422.55     11.67 o 
  -4  11  12       24.68       26.56      3.84 o 
  -3  11  12      187.77      195.14      6.99 o 
  -2  11  12       83.36       79.40      6.57 o 
  -1  11  12      226.68      229.15     14.21 o 
   0  11  12      455.77      428.95     14.12 o 
   1  11  12      410.71      409.40     10.93 o 
   2  11  12       57.36       47.62      3.96 o 
   3  11  12      474.93      481.67     10.99 o 
   4  11  12      250.89      269.94     10.08 o 
   5  11  12       95.12       85.28      5.97 o 
   6  11  12       89.21      109.40      8.20 o 
   7  11  12       24.21       29.63      5.91 o 
  -8  12  12        2.82        3.66      5.41 o 
  -7  12  12       28.19       24.26      5.59 o 
  -6  12  12       31.58       21.43      5.28 o 
  -5  12  12        6.22        6.69      3.84 o 
  -4  12  12        0.09       -2.44      3.55 o 
  -3  12  12        0.44       -3.74      3.74 o 
  -2  12  12        1.69       -3.55      4.40 o 
  -1  12  12        4.19       -2.66      4.40 o 
   0  12  12        0.84       -2.66      4.40 o 
   1  12  12        1.22       -1.18      3.59 o 
   2  12  12       24.19       27.09      4.77 o 
   3  12  12        0.34       -0.37      3.39 o 
   4  12  12        4.27        9.77      4.37 o 
   5  12  12       34.71       37.10      5.41 o 
   6  12  12        5.10       23.94      6.19 o 
  -7  13  12       39.95       43.43      7.83 o 
  -6  13  12        3.77       -5.55      5.55 o 
  -5  13  12       13.08        9.33      5.65 o 
  -4  13  12       75.64       72.78      7.83 o 
  -3  13  12      213.93      204.78     11.31 o 
  -2  13  12      268.48      254.95     16.88 o 
  -1  13  12       38.30       36.42      8.88 o 
   0  13  12        3.99       -0.30      4.10 o 
   1  13  12        3.91        2.07      4.10 o 
   2  13  12        3.90        7.14      4.42 o 
   3  13  12       12.91       12.92      3.84 o 
   4  13  12       37.03       34.45      5.08 o 
   5  13  12        4.58       10.30      5.08 o 
  -5  14  12       65.88       77.71      8.46 o 
  -4  14  12      183.58      195.43     11.31 o 
  -3  14  12       31.86       34.83      7.11 o 
  -2  14  12       35.49       31.09      9.77 o 
  -1  14  12      259.61      260.19     11.88 o 
   0  14  12        0.26       -0.89      5.31 o 
   1  14  12      139.25      134.42      9.09 o 
   2  14  12       18.34       32.26      7.55 o 
   3  14  12       94.40      102.99      9.09 o 
 -13   1  13       83.59       91.44      7.42 o 
 -12   1  13       26.00       27.28      4.54 o 
 -11   1  13       89.69       87.26      6.15 o 
 -10   1  13       25.44       29.53      4.00 o 
  -9   1  13       83.87       77.18      6.51 o 
  -8   1  13        0.80        5.79      5.39 o 
  -7   1  13      134.55      122.18      4.99 o 
  -6   1  13     1257.77     1261.89     27.04 o 
  -5   1  13       21.05       22.05      2.41 o 
  -4   1  13     2702.70     2768.33     48.33 o 
  -3   1  13       88.02       88.13      3.51 o 
  -2   1  13     5486.91     5503.32     91.63 o 
  -1   1  13      863.17      787.35     29.18 o 
   0   1  13       38.98       37.35      1.93 o 
   1   1  13     3406.72     3270.51     37.97 o 
   2   1  13      104.49      113.87      3.15 o 
   3   1  13       40.39       42.62      1.79 o 
   4   1  13      222.71      223.63      4.22 o 
   5   1  13       12.60       16.95      2.03 o 
   6   1  13      390.35      363.79      7.01 o 
   7   1  13       73.90      102.03      3.86 o 
   8   1  13      105.61       90.50      3.85 o 
   9   1  13      255.38      272.39      6.54 o 
  10   1  13        1.55       -3.49      3.49 o 
  11   1  13       23.71       24.17      3.87 o 
 -13   2  13        0.03       -4.10      4.10 o 
 -12   2  13      139.02      161.93      8.46 o 
 -11   2  13       93.81       94.71      5.54 o 
 -10   2  13        0.18       -1.02      4.36 o 
  -9   2  13      436.31      463.02     10.40 o 
  -8   2  13     1126.92     1145.65     20.07 o 
  -7   2  13      253.47      258.35      6.97 o 
  -6   2  13       50.24       48.07      3.00 o 
  -5   2  13      337.66      337.99      6.89 o 
  -4   2  13      216.02      203.06      5.92 o 
  -3   2  13     3590.43     3495.62     47.99 o 
  -2   2  13       40.53       78.41      3.58 o 
  -1   2  13      714.97      720.42     12.64 o 
   0   2  13     4077.27     4003.17     50.20 o 
   1   2  13      784.06      723.34      9.64 o 
   2   2  13     1624.30     1531.18     22.25 o 
   3   2  13     1810.89     1762.60     29.04 o 
   4   2  13      967.80      955.87     12.55 o 
   5   2  13     2518.68     2403.75     30.30 o 
   6   2  13     1342.04     1374.47     19.03 o 
   7   2  13       30.90       30.55      2.68 o 
   8   2  13      251.77      239.69      5.84 o 
   9   2  13       38.24       54.53      3.85 o 
  10   2  13        0.36       -2.54      3.03 o 
  11   2  13        7.66        2.35      3.52 o 
 -13   3  13        1.69        3.12      4.41 o 
 -12   3  13        4.61        0.75      3.87 o 
 -11   3  13       17.95       10.26      3.96 o 
 -10   3  13       22.04       28.18      4.55 o 
  -9   3  13        4.75        5.42      3.20 o 
  -8   3  13      596.04      588.33     11.95 o 
  -7   3  13      638.83      613.40     12.46 o 
  -6   3  13      430.99      423.40      9.22 o 
  -5   3  13        3.80        2.00      2.00 o 
  -4   3  13      530.84      518.38      9.10 o 
  -3   3  13      123.89      151.10      3.83 o 
  -2   3  13       33.43       30.77      4.17 o 
  -1   3  13        7.53        3.28      2.02 o 
   0   3  13      952.91      981.68     14.91 o 
   1   3  13       51.34       52.52      2.45 o 
   2   3  13      325.82      321.95      6.65 o 
   3   3  13       22.47       22.22      1.72 o 
   4   3  13       46.84       47.38      2.39 o 
   5   3  13     1135.18     1105.66     14.41 o 
   6   3  13        0.08       -1.54      1.80 o 
   7   3  13      355.08      334.94      6.63 o 
   8   3  13       38.97       39.59      3.37 o 
   9   3  13        2.28        6.80      2.99 o 
  10   3  13      206.29      205.05      7.98 o 
  11   3  13        9.34        8.88      3.68 o 
 -13   4  13       14.18        8.84      4.65 o 
 -12   4  13       39.28       47.37      6.37 o 
 -11   4  13       23.80       20.28      4.33 o 
 -10   4  13       72.53       75.96      4.95 o 
  -9   4  13      170.96      198.36      6.99 o 
  -8   4  13        0.38        1.44      2.75 o 
  -7   4  13       63.39       52.51      3.52 o 
  -6   4  13      494.21      517.03      9.54 o 
  -5   4  13       13.62        8.59      2.10 o 
  -4   4  13      596.14      575.63     10.93 o 
  -3   4  13        1.75        1.33      1.50 o 
  -2   4  13       15.97       19.67      2.29 o 
  -1   4  13      275.35      291.20      8.16 o 
   0   4  13       45.76       49.80      2.52 o 
   1   4  13      348.48      336.57      5.86 o 
   2   4  13      138.30      147.43      4.31 o 
   3   4  13      629.49      598.31     11.31 o 
   4   4  13      459.18      445.94      7.08 o 
   5   4  13     1494.39     1466.52     17.35 o 
   6   4  13      118.31      113.02      3.52 o 
   7   4  13       16.44       12.36      2.37 o 
   8   4  13       35.24       47.82      3.61 o 
   9   4  13        3.57        0.42      2.92 o 
  10   4  13       11.63       13.69      3.80 o 
 -13   5  13       40.78       48.81      6.78 o 
 -12   5  13       90.74       96.55     10.61 o 
 -11   5  13      577.87      522.13     14.15 o 
 -10   5  13       26.36       18.44      4.77 o 
  -9   5  13      406.35      410.23     10.51 o 
  -8   5  13      230.62      234.44      7.36 o 
  -7   5  13      250.54      258.30      7.54 o 
  -6   5  13        0.21        2.32      2.66 o 
  -5   5  13      919.56      895.61     16.28 o 
  -4   5  13      458.15      420.27     11.11 o 
  -3   5  13       15.52       14.51      2.13 o 
  -2   5  13     1389.93     1354.65     22.04 o 
  -1   5  13      201.06      203.67      5.54 o 
   0   5  13      127.40      128.42      3.86 o 
   1   5  13      596.33      598.14      8.93 o 
   2   5  13       44.39       39.20      2.05 o 
   3   5  13       44.05       41.46      2.71 o 
   4   5  13     1572.86     1532.39     22.53 o 
   5   5  13      914.70      838.28     12.55 o 
   6   5  13        1.91       -0.40      2.52 o 
   7   5  13      144.82      152.78      5.31 o 
   8   5  13      325.32      333.65      8.15 o 
   9   5  13       41.68       49.04      4.46 o 
  10   5  13       42.04       40.81      5.71 o 
 -12   6  13       84.67       84.21      6.75 o 
 -11   6  13      119.64      129.68      7.44 o 
 -10   6  13       17.90       27.03      4.40 o 
  -9   6  13       52.91       47.33      4.69 o 
  -8   6  13       50.18       49.44      4.24 o 
  -7   6  13      108.37       91.97      4.86 o 
  -6   6  13      150.49      137.71      5.48 o 
  -5   6  13      437.78      421.47      9.35 o 
  -4   6  13        3.12        2.56      2.43 o 
  -3   6  13      259.17      269.49      8.32 o 
  -2   6  13      146.95      130.53      6.50 o 
  -1   6  13      182.01      184.24      7.14 o 
   0   6  13     2240.01     2184.84     35.35 o 
   1   6  13       29.33       24.52      2.86 o 
   2   6  13     1098.64     1061.09     18.30 o 
   3   6  13        4.51        4.54      2.20 o 
   4   6  13      247.73      211.08      7.25 o 
   5   6  13       82.29       77.29      3.78 o 
   6   6  13        2.57        0.00      2.60 o 
   7   6  13       24.70       32.90      4.25 o 
   8   6  13      264.87      295.69     10.23 o 
   9   6  13       75.03       73.99      8.09 o 
  10   6  13       13.16        8.71      6.57 o 
 -12   7  13       33.85       29.81      6.45 o 
 -11   7  13       22.36       27.88      7.46 o 
 -10   7  13        1.29        1.34      5.08 o 
  -9   7  13        7.18       10.44      4.67 o 
  -8   7  13       48.43       49.29      5.59 o 
  -7   7  13       79.86       67.48      8.99 o 
  -6   7  13      272.41      240.95      9.05 o 
  -5   7  13      130.23      137.33      6.96 o 
  -4   7  13        0.37       -2.50      2.50 o 
  -3   7  13       77.76       69.76      4.89 o 
  -2   7  13       10.71        3.99      3.22 o 
  -1   7  13      835.76      783.78     17.06 o 
   0   7  13      900.58      878.44     15.98 o 
   1   7  13      750.63      684.45     15.21 o 
   2   7  13      911.07      873.53     18.29 o 
   3   7  13       11.04        8.92      2.30 o 
   4   7  13      317.92      301.68      6.80 o 
   5   7  13       76.43       76.00      3.78 o 
   6   7  13      169.17      158.61      6.28 o 
   7   7  13        0.81        3.43      3.91 o 
   8   7  13        2.01       -2.82      4.14 o 
   9   7  13        5.18        3.55      7.99 o 
 -11   8  13       34.11       45.12      6.96 o 
 -10   8  13        7.39        6.06      6.66 o 
  -9   8  13      101.58      105.52     12.19 o 
  -8   8  13        0.65        0.24      4.67 o 
  -7   8  13       87.04       84.45      6.23 o 
  -6   8  13     1058.77      994.38     22.29 o 
  -5   8  13      278.83      289.89      7.89 o 
  -4   8  13      135.26      136.73      5.85 o 
  -3   8  13     1117.15     1133.42     23.14 o 
  -2   8  13      208.89      196.07      8.85 o 
  -1   8  13      658.97      616.70     17.43 o 
   0   8  13        2.89        2.34      4.32 o 
   1   8  13      245.29      241.67      7.69 o 
   2   8  13      790.20      759.11     16.75 o 
   3   8  13      156.81      152.34      5.65 o 
   4   8  13       60.43       65.63      4.68 o 
   5   8  13      169.01      175.46      5.59 o 
   6   8  13      358.76      366.45      9.31 o 
   7   8  13        1.50        3.48      4.04 o 
   8   8  13      121.94      140.22      9.36 o 
   9   8  13        0.89       -7.11      7.99 o 
 -11   9  13       22.75       21.56      6.23 o 
 -10   9  13       53.93       67.14      7.14 o 
  -9   9  13        1.32        0.48      4.99 o 
  -8   9  13      294.14      268.59     10.61 o 
  -7   9  13        9.29        4.41      4.47 o 
  -6   9  13       24.06       31.11      5.19 o 
  -5   9  13     1308.56     1275.88     37.18 o 
  -4   9  13      216.45      250.37      7.60 o 
  -3   9  13       13.94       18.64      4.04 o 
  -2   9  13      643.14      643.38     17.95 o 
  -1   9  13      554.05      532.43     12.99 o 
   0   9  13      132.57      111.15      6.91 o 
   1   9  13     1218.83     1109.76     22.72 o 
   2   9  13      502.05      506.11     10.77 o 
   3   9  13       46.19       37.70      3.51 o 
   4   9  13      749.40      742.17     14.54 o 
   5   9  13       34.19       31.14      3.68 o 
   6   9  13       83.03       75.53      4.73 o 
   7   9  13       80.61       73.74      7.95 o 
   8   9  13        2.96       -2.22      5.65 o 
 -10  10  13        3.52       10.05      6.21 o 
  -9  10  13        0.35       11.72      5.52 o 
  -8  10  13        0.78        3.31      4.92 o 
  -7  10  13       46.79       39.47      5.71 o 
  -6  10  13       50.65       42.87      5.71 o 
  -5  10  13       13.42       18.82      3.73 o 
  -4  10  13       65.60       80.52      5.18 o 
  -3  10  13      315.12      327.34     11.62 o 
  -2  10  13      307.59      275.08      8.88 o 
  -1  10  13        0.43       -4.85      5.33 o 
   0  10  13        0.97       -3.69      4.05 o 
   1  10  13      531.28      486.05     22.21 o 
   2  10  13      281.90      258.20      7.55 o 
   3  10  13      180.90      170.14      6.40 o 
   4  10  13       36.77       35.00      3.68 o 
   5  10  13       52.39       43.20      5.08 o 
   6  10  13        3.84        4.81      3.58 o 
   7  10  13       16.94       20.38      5.75 o 
  -9  11  13       43.41       36.30      6.56 o 
  -8  11  13       13.74       19.15      5.52 o 
  -7  11  13       31.08       34.98      8.45 o 
  -6  11  13        0.53       -1.06      4.56 o 
  -5  11  13       12.19       11.76      4.03 o 
  -4  11  13        0.38        2.65      3.51 o 
  -3  11  13       96.88       85.79      5.80 o 
  -2  11  13       83.64       96.48     14.66 o 
  -1  11  13      571.67      578.75     17.27 o 
   0  11  13        0.21       -1.65      8.44 o 
   1  11  13      287.83      269.83      9.05 o 
   2  11  13      106.61      109.43      5.33 o 
   3  11  13        6.30        8.86      3.39 o 
   4  11  13       47.15       45.99      5.23 o 
   5  11  13       21.32       31.42      5.08 o 
   6  11  13      177.64      195.19     16.18 o 
   7  11  13       25.75       39.97     10.66 o 
  -8  12  13        2.77        4.14      5.59 o 
  -7  12  13        0.48       -0.21      4.67 o 
  -6  12  13       61.04       67.72      6.48 o 
  -5  12  13      316.76      338.86      9.74 o 
  -4  12  13      173.29      177.38      7.11 o 
  -3  12  13      247.55      238.28      9.20 o 
  -2  12  13      222.97      216.97      9.99 o 
  -1  12  13       89.08      103.61      7.83 o 
   0  12  13      489.42      497.71     19.99 o 
   1  12  13        6.38        3.57      5.66 o 
   2  12  13       33.04       24.55      4.77 o 
   3  12  13      165.35      154.52      6.54 o 
   4  12  13        6.07        2.77      8.98 o 
   5  12  13       28.45       30.87      5.19 o 
  -7  13  13      122.37      115.48     14.21 o 
  -6  13  13       21.29       14.66      6.91 o 
  -5  13  13       21.04       29.39     12.44 o 
  -4  13  13       14.24       21.96      5.08 o 
  -3  13  13        8.47        7.47      4.77 o 
  -2  13  13       41.46       31.65     11.10 o 
  -1  13  13       63.38       68.81      8.88 o 
   0  13  13       43.39       45.32      5.13 o 
   1  13  13       38.86       46.04      5.13 o 
   2  13  13       23.81       24.73      4.94 o 
   3  13  13        0.47       -3.44      3.51 o 
   4  13  13       46.98       51.20      5.93 o 
  -4  14  13        0.00       -4.55      5.31 o 
  -3  14  13       11.19        7.39     11.55 o 
  -2  14  13        7.76       14.21      8.88 o 
  -1  14  13       16.22       15.10      7.99 o 
   0  14  13        0.01        1.10     11.55 o 
   1  14  13        1.00        0.10      5.31 o 
   2  14  13        1.19       -1.97      5.55 o 
 -13   0  14      102.00       99.11      9.09 o 
 -12   0  14       68.87       63.90      7.83 o 
 -11   0  14      174.50      157.86      9.36 o 
 -10   0  14      110.90       88.73      7.20 o 
  -9   0  14      103.14      105.30      7.54 o 
  -8   0  14      559.32      566.66     21.32 o 
  -7   0  14     1045.69     1053.38     25.73 o 
  -6   0  14       88.47       98.60      6.28 o 
  -5   0  14     1624.19     1591.94     36.08 o 
  -4   0  14     1047.39     1116.27     26.36 o 
  -3   0  14     2163.81     2162.86     47.06 o 
  -2   0  14     2908.99     2954.52     87.05 o 
  -1   0  14       31.53       31.09      2.96 o 
   0   0  14     3388.59     3624.23     69.29 o 
   1   0  14     2482.63     2347.28     42.12 o 
   2   0  14        0.74        2.25      3.34 o 
   3   0  14      249.74      269.23      8.46 o 
   4   0  14      731.63      723.80     16.98 o 
   5   0  14      111.42       86.58      7.63 o 
   6   0  14      275.72      317.98      9.56 o 
   7   0  14      384.76      355.00     12.87 o 
   8   0  14       19.58       16.33      3.91 o 
   9   0  14      207.71      213.16      9.01 o 
  10   0  14      124.67      122.70      7.14 o 
  11   0  14        8.16        5.94      5.75 o 
 -13   1  14       26.68       24.96      4.76 o 
 -12   1  14        0.84        2.21      3.87 o 
 -11   1  14       23.27       14.84      3.76 o 
 -10   1  14        3.83        2.79      3.39 o 
  -9   1  14        6.40        6.65      3.46 o 
  -8   1  14        4.61        4.68      2.86 o 
  -7   1  14      608.01      585.58     13.67 o 
  -6   1  14     1952.16     1983.11     31.50 o 
  -5   1  14        6.89       11.31      2.41 o 
  -4   1  14      421.80      468.66     10.59 o 
  -3   1  14       57.56       52.28      3.08 o 
  -2   1  14      254.82      250.75      6.13 o 
  -1   1  14      764.18      772.25     14.86 o 
   0   1  14      107.32      154.60      3.63 o 
   1   1  14       77.87       98.47      3.01 o 
   2   1  14      943.66      942.19     12.38 o 
   3   1  14     1331.85     1231.63     13.79 o 
   4   1  14      217.74      195.42      3.81 o 
   5   1  14      468.99      429.11      7.15 o 
   6   1  14       96.16       92.91      3.74 o 
   7   1  14       92.55       84.52      3.74 o 
   8   1  14       97.00       93.19      4.44 o 
   9   1  14       42.49       44.19      3.59 o 
  10   1  14       55.89       49.99      3.89 o 
  11   1  14       55.46       64.26      9.09 o 
 -13   2  14        2.26        1.31      4.17 o 
 -12   2  14        1.89       -1.24      3.87 o 
 -11   2  14        0.17        2.56      3.60 o 
 -10   2  14        9.39       15.20      3.65 o 
  -9   2  14      249.20      269.35      7.98 o 
  -8   2  14      122.60      121.83      5.33 o 
  -7   2  14      347.37      334.32      9.39 o 
  -6   2  14       83.63       84.07      6.28 o 
  -5   2  14        0.56        0.38      1.94 o 
  -4   2  14      305.78      362.83      9.11 o 
  -3   2  14       15.92       22.85      2.48 o 
  -2   2  14      662.40      631.22     10.06 o 
  -1   2  14       10.20       17.94      2.44 o 
   0   2  14      131.78      148.57      6.32 o 
   1   2  14      448.57      471.74      6.90 o 
   2   2  14        9.50       17.47      2.33 o 
   3   2  14       41.52       49.45      2.06 o 
   4   2  14      809.12      720.12      9.56 o 
   5   2  14        8.19        6.27      2.05 o 
   6   2  14       86.39       90.16      3.56 o 
   7   2  14        0.26       -2.23      2.23 o 
   8   2  14      196.34      207.14      5.78 o 
   9   2  14        3.55        2.63      2.72 o 
  10   2  14        9.73        6.89      3.26 o 
 -13   3  14       14.30       11.63      4.54 o 
 -12   3  14       66.02       76.90      6.41 o 
 -11   3  14       10.26        5.71      3.84 o 
 -10   3  14      167.28      187.37     11.54 o 
  -9   3  14       42.79       49.70      4.62 o 
  -8   3  14        6.09        5.55      3.11 o 
  -7   3  14      638.39      674.18     14.49 o 
  -6   3  14     1026.10      996.27     21.54 o 
  -5   3  14      322.70      337.84      7.07 o 
  -4   3  14      131.72      109.01      4.11 o 
  -3   3  14     2858.40     2890.50     44.23 o 
  -2   3  14      147.11      153.43      5.00 o 
  -1   3  14       79.49       57.66      3.12 o 
   0   3  14     2963.48     2792.50     38.90 o 
   1   3  14      567.39      557.09      8.65 o 
   2   3  14      800.47      775.14     10.37 o 
   3   3  14      126.34      122.32      4.70 o 
   4   3  14       77.50       96.77      3.43 o 
   5   3  14     1494.16     1350.59     16.61 o 
   6   3  14        2.85        5.63      2.12 o 
   7   3  14      220.58      212.22      5.35 o 
   8   3  14       78.83       84.42      3.84 o 
   9   3  14       42.96       55.01      3.96 o 
  10   3  14        2.34        4.33      3.34 o 
 -13   4  14        0.88        0.18      5.23 o 
 -12   4  14        6.53        4.63      4.94 o 
 -11   4  14       48.49       55.17      5.18 o 
 -10   4  14      557.12      565.99     12.73 o 
  -9   4  14      202.98      199.25      8.72 o 
  -8   4  14      380.56      381.21      9.62 o 
  -7   4  14       84.23       84.89      4.85 o 
  -6   4  14      635.77      632.42     12.88 o 
  -5   4  14      815.35      777.23     14.64 o 
  -4   4  14      370.81      334.84      7.83 o 
  -3   4  14     1117.44     1124.37     18.59 o 
  -2   4  14      257.71      214.43      5.64 o 
  -1   4  14       32.96       36.34      2.76 o 
   0   4  14       63.60       60.61      2.86 o 
   1   4  14     2074.94     2049.11     26.75 o 
   2   4  14      351.54      326.07      6.01 o 
   3   4  14      581.62      590.22     10.15 o 
   4   4  14     1259.73     1150.23     14.80 o 
   5   4  14        0.46       -2.11      2.14 o 
   6   4  14      356.88      349.21      6.52 o 
   7   4  14       41.62       51.95      3.10 o 
   8   4  14       12.88       11.98      3.51 o 
   9   4  14       49.14       56.31      4.33 o 
  10   4  14       91.55       98.59      5.37 o 
 -12   5  14       84.88       75.90      6.79 o 
 -11   5  14       10.03       15.36      4.94 o 
 -10   5  14        0.48        5.33      4.10 o 
  -9   5  14      116.19      117.37      5.87 o 
  -8   5  14       12.69       10.68      3.60 o 
  -7   5  14        7.09        7.55      7.05 o 
  -6   5  14      109.95       89.68      8.85 o 
  -5   5  14      200.47      204.40      6.29 o 
  -4   5  14      263.66      252.68      5.62 o 
  -3   5  14      293.09      290.80      7.44 o 
  -2   5  14       13.91       27.73      2.82 o 
  -1   5  14       39.51       33.34      2.76 o 
   0   5  14      637.00      639.72     10.53 o 
   1   5  14      658.40      691.99     10.13 o 
   2   5  14      153.78      150.95      3.81 o 
   3   5  14       17.68       19.39      2.12 o 
   4   5  14       21.55       18.26      2.32 o 
   5   5  14       56.32       50.55      2.95 o 
   6   5  14        0.47        0.33      3.32 o 
   7   5  14       31.06       42.42      3.65 o 
   8   5  14        2.74        0.24      3.39 o 
   9   5  14      133.13      128.89      7.00 o 
  10   5  14      135.80      125.45      7.79 o 
 -12   6  14      170.78      202.49     15.55 o 
 -11   6  14        8.98       10.53      6.66 o 
 -10   6  14      290.13      311.96      9.35 o 
  -9   6  14      134.68      126.80      6.10 o 
  -8   6  14        0.60       -0.57      4.37 o 
  -7   6  14      527.50      488.16     13.39 o 
  -6   6  14      208.36      206.60      8.51 o 
  -5   6  14      518.73      476.31     12.69 o 
  -4   6  14      358.03      327.99      8.17 o 
  -3   6  14      767.63      743.87     16.23 o 
  -2   6  14      847.70      852.06     18.30 o 
  -1   6  14      906.73      873.87     18.56 o 
   0   6  14      222.70      217.81      6.38 o 
   1   6  14      358.42      346.19      8.10 o 
   2   6  14       41.86       37.69      2.86 o 
   3   6  14       18.83       23.61      2.88 o 
   4   6  14     1072.58     1036.20     16.52 o 
   5   6  14        0.38       -2.45      2.45 o 
   6   6  14      710.11      724.79     26.98 o 
   7   6  14      458.93      460.60     12.47 o 
   8   6  14       28.00       36.06      5.36 o 
   9   6  14        7.18        5.00      4.67 o 
 -12   7  14       57.39       68.46      8.79 o 
 -11   7  14       16.01       17.64      5.81 o 
 -10   7  14       94.19      100.58     11.68 o 
  -9   7  14      108.14      100.97      9.98 o 
  -8   7  14       28.50       23.28      4.89 o 
  -7   7  14       10.72        3.08      4.14 o 
  -6   7  14      153.87      171.39      9.20 o 
  -5   7  14        2.19        6.04      4.02 o 
  -4   7  14       50.66       61.77      5.77 o 
  -3   7  14     1360.72     1311.73     26.17 o 
  -2   7  14      635.88      594.24     14.17 o 
  -1   7  14      167.67      144.83      6.45 o 
   0   7  14      240.29      245.30     10.23 o 
   1   7  14       14.89       13.72      3.39 o 
   2   7  14      156.92      155.19      6.31 o 
   3   7  14      494.15      466.18      8.78 o 
   4   7  14      179.94      172.66      5.22 o 
   5   7  14      840.52      810.56     13.82 o 
   6   7  14      247.30      245.14     11.40 o 
   7   7  14      104.85      100.66      6.31 o 
   8   7  14      305.67      316.17     10.57 o 
   9   7  14       61.61       62.22      7.46 o 
 -11   8  14       18.23       19.68      6.04 o 
 -10   8  14        8.46       17.47      5.71 o 
  -9   8  14        7.36        6.36      4.89 o 
  -8   8  14        0.78       -4.47      4.47 o 
  -7   8  14       93.09       94.75      6.63 o 
  -6   8  14      338.88      324.21     10.89 o 
  -5   8  14        0.77       -3.85      3.85 o 
  -4   8  14        0.28       -0.14      2.99 o 
  -3   8  14       53.63       64.40      7.02 o 
  -2   8  14      660.93      628.64     15.00 o 
  -1   8  14       20.36       21.31      3.74 o 
   0   8  14      802.45      787.88     21.04 o 
   1   8  14      918.90      874.16     18.61 o 
   2   8  14       26.87       23.00      3.66 o 
   3   8  14      714.70      693.48     13.65 o 
   4   8  14        1.41        1.11      2.41 o 
   5   8  14        5.78        3.69      2.81 o 
   6   8  14       25.57       35.78      3.96 o 
   7   8  14        1.44        3.55      3.85 o 
   8   8  14        2.73        1.30      4.56 o 
 -10   9  14       66.15       66.87      7.38 o 
  -9   9  14        1.26       -1.78      4.99 o 
  -8   9  14       30.26       23.51      5.28 o 
  -7   9  14       32.04       33.62      5.71 o 
  -6   9  14        1.89        6.04      4.47 o 
  -5   9  14      276.44      252.25      9.72 o 
  -4   9  14        4.63        1.26      3.17 o 
  -3   9  14       15.96       10.14      4.04 o 
  -2   9  14      105.32      101.67      7.02 o 
  -1   9  14      321.73      332.84     11.87 o 
   0   9  14       18.11       25.62      4.89 o 
   1   9  14       57.47       60.42      4.71 o 
   2   9  14       70.08       60.37      4.20 o 
   3   9  14      116.12      119.28      5.43 o 
   4   9  14       28.11       27.15      3.96 o 
   5   9  14       16.83       14.86      2.91 o 
   6   9  14        1.44       -0.42      3.47 o 
   7   9  14       36.64       45.34      6.50 o 
   8   9  14       57.98       59.75      8.44 o 
 -10  10  14        4.07        2.25      5.52 o 
  -9  10  14       13.21       14.33      9.03 o 
  -8  10  14       76.80       90.08      8.04 o 
  -7  10  14       25.73       30.26      5.93 o 
  -6  10  14       67.70       69.63     11.18 o 
  -5  10  14      589.98      573.30     12.95 o 
  -4  10  14       21.66       17.19      3.96 o 
  -3  10  14      193.66      192.61      8.17 o 
  -2  10  14      959.99      890.67     19.31 o 
  -1  10  14       86.14       76.27      6.57 o 
   0  10  14       80.42       72.24      6.57 o 
   1  10  14     1124.94     1062.67     26.99 o 
   2  10  14      244.42      235.49      7.21 o 
   3  10  14      522.36      473.61     10.77 o 
   4  10  14      140.94      153.01      6.52 o 
   5  10  14        2.50        0.15      4.18 o 
   6  10  14      127.07      114.89      7.00 o 
   7  10  14      113.23      117.09      6.96 o 
  -9  11  14       30.89       31.33      6.56 o 
  -8  11  14        4.14        2.75      5.19 o 
  -7  11  14       38.78       31.71      5.93 o 
  -6  11  14      255.93      256.30     10.19 o 
  -5  11  14       47.62       47.47      4.95 o 
  -4  11  14      310.11      317.79      9.19 o 
  -3  11  14      284.39      293.93      9.74 o 
  -2  11  14      255.59      274.98     20.88 o 
  -1  11  14      115.01      140.12     15.99 o 
   0  11  14      256.78      251.64     10.98 o 
   1  11  14        1.12        2.20      3.74 o 
   2  11  14      384.45      387.94      9.88 o 
   3  11  14      151.47      151.10      6.52 o 
   4  11  14        4.27        6.61      3.51 o 
   5  11  14       27.21       19.57      5.08 o 
   6  11  14       66.63       80.87      6.48 o 
  -8  12  14        4.62       11.25      6.57 o 
  -7  12  14        2.92        2.05      5.28 o 
  -6  12  14        2.77        9.89      5.08 o 
  -5  12  14        4.48        6.49      4.77 o 
  -4  12  14        0.52        1.27      3.87 o 
  -3  12  14        4.83       -1.91      4.25 o 
  -2  12  14      280.53      280.36     12.24 o 
  -1  12  14        0.16       -4.38      4.68 o 
   0  12  14        1.25       -0.65      4.68 o 
   1  12  14        0.18       -2.96      4.10 o 
   2  12  14       27.29       28.92      4.77 o 
   3  12  14       19.00       15.56      3.87 o 
   4  12  14        0.05       -2.22      4.25 o 
   5  12  14        0.15       -1.81      4.56 o 
  -6  13  14       90.87      100.01      7.51 o 
  -5  13  14        0.01       -9.33     10.22 o 
  -4  13  14      233.52      259.15     17.23 o 
  -3  13  14        4.72       10.07      4.62 o 
  -2  13  14       71.41       73.04      7.20 o 
  -1  13  14       10.56        4.81      5.31 o 
   0  13  14        7.76        0.89      4.10 o 
   1  13  14        7.82        0.75      4.25 o 
   2  13  14      143.15      176.05      8.37 o 
   3  13  14        1.06        2.63      4.77 o 
  -3  14  14       23.61       14.66      6.28 o 
  -2  14  14       57.81       44.42      9.77 o 
  -1  14  14        2.02        0.44      5.65 o 
   0  14  14      146.82      145.18     14.21 o 
   1  14  14      110.18      121.16      9.09 o 
 -13   1  15       39.13       59.24      5.75 o 
 -12   1  15        1.47       -0.06      3.96 o 
 -11   1  15      101.28       94.53      7.31 o 
 -10   1  15        0.57       -2.85      3.15 o 
  -9   1  15      137.33      142.52      5.88 o 
  -8   1  15       42.20       40.94      3.65 o 
  -7   1  15        5.90        0.69      2.76 o 
  -6   1  15     2540.77     2531.41     39.60 o 
  -5   1  15      276.36      284.52      6.99 o 
  -4   1  15       80.68       87.61      5.52 o 
  -3   1  15      131.15      115.10      6.54 o 
  -2   1  15      724.18      748.67     15.24 o 
  -1   1  15      145.02      158.44      4.73 o 
   0   1  15     1906.46     1831.33     22.06 o 
   1   1  15       40.92       40.71      1.90 o 
   2   1  15       42.91       38.30      2.08 o 
   3   1  15      336.19      352.89      5.75 o 
   4   1  15      162.16      164.43      3.61 o 
   5   1  15        0.63        0.70      1.85 o 
   6   1  15       27.07       26.23      2.70 o 
   7   1  15       51.52       51.10      3.37 o 
   8   1  15        5.06        3.34      2.61 o 
   9   1  15       59.70       52.65      3.83 o 
  10   1  15      120.17      134.89      5.98 o 
 -13   2  15       60.64       72.22      7.69 o 
 -12   2  15       22.78       21.24      4.41 o 
 -11   2  15       16.84        8.44      3.76 o 
 -10   2  15      136.54      142.98      6.19 o 
  -9   2  15        7.39        6.87      3.31 o 
  -8   2  15        6.89        4.79      3.06 o 
  -7   2  15      425.36      446.32      9.98 o 
  -6   2  15      203.08      212.13      6.64 o 
  -5   2  15     1510.18     1436.67     21.37 o 
  -4   2  15     2324.93     2301.65     32.61 o 
  -3   2  15       34.71       45.14      2.94 o 
  -2   2  15      865.89      855.99     13.14 o 
  -1   2  15     1350.55     1332.01     21.81 o 
   0   2  15      117.42      107.41      3.23 o 
   1   2  15      857.05      825.15     10.97 o 
   2   2  15     1202.65     1156.54     14.82 o 
   3   2  15        3.43        3.13      1.58 o 
   4   2  15      687.47      643.58      8.80 o 
   5   2  15      416.86      434.63      7.29 o 
   6   2  15       27.21       25.98      2.70 o 
   7   2  15      202.71      197.04      5.54 o 
   8   2  15       48.16       48.76      3.49 o 
   9   2  15        0.11       -2.66      2.69 o 
  10   2  15       53.21       58.67      5.33 o 
 -13   3  15        2.82        7.34      4.29 o 
 -12   3  15        0.56       -2.86      3.92 o 
 -11   3  15        0.21        1.75      3.65 o 
 -10   3  15        1.30        5.18      3.65 o 
  -9   3  15       41.11       29.74      3.87 o 
  -8   3  15       59.64       58.76      4.29 o 
  -7   3  15       45.63       55.45      3.77 o 
  -6   3  15      139.78      148.10      6.02 o 
  -5   3  15     1431.35     1378.82     23.86 o 
  -4   3  15       68.19       62.23      3.10 o 
  -3   3  15       46.84       50.26      2.29 o 
  -2   3  15     1024.05     1054.17     18.58 o 
  -1   3  15      114.04      118.08      4.45 o 
   0   3  15       52.93       59.77      3.58 o 
   1   3  15      170.96      165.34      4.09 o 
   2   3  15      356.28      305.26      5.88 o 
   3   3  15     3696.00     3476.87     43.65 o 
   4   3  15        3.66        2.52      2.17 o 
   5   3  15      221.07      201.16      4.42 o 
   6   3  15      587.00      542.81      8.72 o 
   7   3  15       17.87        8.80      2.70 o 
   8   3  15       15.83       12.01      2.91 o 
   9   3  15       36.36       42.02      4.12 o 
  10   3  15       20.50       14.13      3.85 o 
 -12   4  15       34.15       39.77      5.97 o 
 -11   4  15       65.31       58.93      6.11 o 
 -10   4  15      175.24      185.49      8.17 o 
  -9   4  15       27.95       25.42      4.77 o 
  -8   4  15        0.09       -3.06      3.06 o 
  -7   4  15      623.32      559.86     14.29 o 
  -6   4  15      101.68       90.28      5.26 o 
  -5   4  15      334.79      323.26      8.06 o 
  -4   4  15       83.17       82.27      4.19 o 
  -3   4  15        2.21        3.30      1.92 o 
  -2   4  15       42.09       44.86      3.07 o 
  -1   4  15      737.13      702.48     12.85 o 
   0   4  15      448.35      434.16      8.08 o 
   1   4  15      599.04      612.08     10.86 o 
   2   4  15      443.38      413.49      7.55 o 
   3   4  15      882.64      864.54     15.41 o 
   4   4  15       45.18       38.70      2.70 o 
   5   4  15       12.50        6.42      2.19 o 
   6   4  15       54.27       52.45      2.95 o 
   7   4  15      289.12      305.94      7.27 o 
   8   4  15        0.81       -2.10      2.80 o 
   9   4  15        0.12       -3.06      3.38 o 
  10   4  15       30.39       31.98      4.38 o 
 -12   5  15       31.37       24.42      5.59 o 
 -11   5  15       90.24       87.50      6.78 o 
 -10   5  15       17.23       31.75      7.48 o 
  -9   5  15      190.15      190.53      7.25 o 
  -8   5  15      913.58      885.73     17.18 o 
  -7   5  15        0.69       -0.40      3.06 o 
  -6   5  15      692.22      685.58     13.74 o 
  -5   5  15        1.74       -2.66      2.66 o 
  -4   5  15        3.50       -2.39      2.39 o 
  -3   5  15      928.70      913.57     16.02 o 
  -2   5  15      852.09      855.20     19.10 o 
  -1   5  15       14.63       13.88      2.95 o 
   0   5  15      463.45      471.89      8.64 o 
   1   5  15     1133.88     1104.83     15.30 o 
   2   5  15       37.95       38.70      2.28 o 
   3   5  15     1666.03     1604.80     23.38 o 
   4   5  15       18.76       14.92      2.34 o 
   5   5  15      882.12      823.83     13.90 o 
   6   5  15      705.91      738.33     14.66 o 
   7   5  15        3.44       -1.00      3.20 o 
   8   5  15      103.64      103.06      6.45 o 
   9   5  15      322.10      387.30     20.43 o 
 -12   6  15       32.94       28.89      7.83 o 
 -11   6  15       51.19       48.13      7.83 o 
 -10   6  15      192.47      178.93      9.33 o 
  -9   6  15       23.80       23.60      5.19 o 
  -8   6  15        3.93        5.71      4.37 o 
  -7   6  15      275.20      300.25     10.50 o 
  -6   6  15        3.65        3.20      3.85 o 
  -5   6  15        2.22        6.11      3.85 o 
  -4   6  15       10.49        5.50      2.61 o 
  -3   6  15      163.99      155.77      6.69 o 
  -2   6  15     1061.66     1053.55     21.92 o 
  -1   6  15       38.29       33.43      7.67 o 
   0   6  15      633.93      586.36     11.86 o 
   1   6  15       41.56       35.01      3.31 o 
   2   6  15     1084.63     1064.18     23.24 o 
   3   6  15       71.28       80.49      3.67 o 
   4   6  15      107.73      107.39      4.28 o 
   5   6  15       44.74       41.17      3.38 o 
   6   6  15       37.86       38.08      3.96 o 
   7   6  15       85.16       87.68      5.97 o 
   8   6  15       51.63       52.25      5.52 o 
   9   6  15        0.09       -1.86      4.56 o 
 -11   7  15        3.21       15.16      5.59 o 
 -10   7  15        2.23        0.65      5.19 o 
  -9   7  15        0.00       -3.75      4.67 o 
  -8   7  15      110.79      106.53      7.14 o 
  -7   7  15        7.33        8.66      4.56 o 
  -6   7  15       95.74       74.29      8.24 o 
  -5   7  15        0.65        5.22      3.85 o 
  -4   7  15       94.95      106.19      5.04 o 
  -3   7  15        1.86       -0.25      3.29 o 
  -2   7  15        8.01        1.83      3.52 o 
  -1   7  15      134.23      126.08      7.52 o 
   0   7  15       16.03       22.20      4.19 o 
   1   7  15       15.13       12.26      3.22 o 
   2   7  15      115.75      116.76      8.89 o 
   3   7  15       35.00       33.83      2.92 o 
   4   7  15       85.41       80.29      3.92 o 
   5   7  15       63.80       59.65      4.16 o 
   6   7  15       13.34       19.89      3.20 o 
   7   7  15        1.27        2.01      4.13 o 
   8   7  15        8.55        4.04      4.56 o 
 -11   8  15        4.87        7.58      6.04 o 
 -10   8  15       60.89       79.78      7.48 o 
  -9   8  15       25.19       27.25      5.52 o 
  -8   8  15      118.47      104.25      7.27 o 
  -7   8  15      216.52      228.43      9.46 o 
  -6   8  15        0.79       -0.95      5.25 o 
  -5   8  15       46.93       40.57      6.63 o 
  -4   8  15      440.17      403.49      9.97 o 
  -3   8  15       64.10       70.18      5.35 o 
  -2   8  15      283.09      259.48      9.02 o 
  -1   8  15      548.44      540.49     13.31 o 
   0   8  15      307.54      282.98      8.69 o 
   1   8  15      314.14      304.10      9.39 o 
   2   8  15      171.91      174.11      7.30 o 
   3   8  15       23.70       17.92      4.62 o 
   4   8  15      286.43      303.63      8.57 o 
   5   8  15       12.51       11.36      2.86 o 
   6   8  15       23.81       18.98      3.76 o 
   7   8  15      117.06      101.03      6.75 o 
   8   8  15       68.84       77.86      6.23 o 
 -10   9  15        9.04        1.41      5.41 o 
  -9   9  15       15.26       15.88      5.59 o 
  -8   9  15       63.72       65.40      6.75 o 
  -7   9  15       61.98       57.03      6.95 o 
  -6   9  15      294.11      332.50     11.34 o 
  -5   9  15      193.84      189.61      8.64 o 
  -4   9  15        2.60       -3.10      3.27 o 
  -3   9  15      946.58      899.22     19.91 o 
  -2   9  15      103.09      108.98      6.15 o 
  -1   9  15       37.57       34.43      5.29 o 
   0   9  15     1586.25     1540.17     36.42 o 
   1   9  15      485.32      445.90     11.96 o 
   2   9  15      322.76      301.98      9.74 o 
   3   9  15      311.16      290.81      8.10 o 
   4   9  15      255.27      252.49      7.76 o 
   5   9  15        0.76        1.58      3.47 o 
   6   9  15      304.92      323.08     10.39 o 
   7   9  15       10.76        4.06      4.37 o 
  -9  10  15        4.32       15.19      5.61 o 
  -8  10  15        8.98        7.85      5.52 o 
  -7  10  15      121.87      111.20      7.66 o 
  -6  10  15       17.72       12.68      4.99 o 
  -5  10  15      146.29      137.67      7.66 o 
  -4  10  15       58.73       44.34      4.51 o 
  -3  10  15      156.93      169.02      8.01 o 
  -2  10  15        1.56        0.62      3.74 o 
  -1  10  15      209.35      196.10     10.05 o 
   0  10  15      111.04       86.52      7.20 o 
   1  10  15        2.17        2.61      5.77 o 
   2  10  15       10.32        7.82      3.85 o 
   3  10  15       55.53       61.52      4.61 o 
   4  10  15        0.86       -0.02      3.33 o 
   5  10  15      288.48      306.96     10.42 o 
   6  10  15        5.71        6.76      4.71 o 
  -8  11  15       13.50       13.49      5.81 o 
  -7  11  15        2.57        3.49      7.97 o 
  -6  11  15       31.66       40.91      5.93 o 
  -5  11  15       38.27       36.33      5.64 o 
  -4  11  15       55.16       61.18      5.06 o 
  -3  11  15      139.88      141.45      7.34 o 
  -2  11  15       16.92       10.66      5.31 o 
  -1  11  15        4.91        2.01      4.68 o 
   0  11  15       95.31       88.87      7.54 o 
   1  11  15       93.40       75.00      5.45 o 
   2  11  15       11.75       14.53      3.65 o 
   3  11  15      109.60      118.26      5.88 o 
   4  11  15        5.82        3.56      3.68 o 
   5  11  15        8.98        5.24      4.77 o 
  -7  12  15      145.93      157.04      8.99 o 
  -6  12  15        0.28       -5.08      5.08 o 
  -5  12  15      157.87      149.47      8.17 o 
  -4  12  15      120.85      132.64      6.41 o 
  -3  12  15       18.28       18.07      4.77 o 
  -2  12  15       33.05       36.42      6.28 o 
  -1  12  15       32.99       35.14      6.28 o 
   0  12  15        1.07        0.00      5.03 o 
   1  12  15       18.75        9.91      4.42 o 
   2  12  15      294.05      307.75     10.59 o 
   3  12  15       13.63       13.38      3.99 o 
   4  12  15      155.93      164.29      7.09 o 
  -5  13  15        9.60        8.44      6.28 o 
  -4  13  15       51.32       56.23      6.11 o 
  -3  13  15      144.60      167.37     10.38 o 
  -2  13  15        1.51       -0.44      5.03 o 
  -1  13  15       53.28       52.43      6.91 o 
   0  13  15       57.54       60.41      5.80 o 
   1  13  15       11.00       11.45      4.63 o 
   2  13  15       28.79       29.27      5.28 o 
 -13   0  16       25.79       31.92      7.20 o 
 -12   0  16       84.86      112.68      9.09 o 
 -11   0  16      218.54      230.16     11.31 o 
 -10   0  16       32.22       24.77      5.65 o 
  -9   0  16      263.86      254.37     10.68 o 
  -8   0  16      444.73      490.21     15.38 o 
  -7   0  16        4.86       -2.19      4.05 o 
  -6   0  16      175.78      173.80      8.17 o 
  -5   0  16       92.35       79.04      5.77 o 
  -4   0  16      474.64      546.35     15.08 o 
  -3   0  16      407.69      416.17     11.93 o 
  -2   0  16      105.26       79.06      7.99 o 
  -1   0  16     3293.35     3147.23     65.64 o 
   0   0  16     1371.05     1388.12     25.76 o 
   1   0  16      359.80      344.04      7.76 o 
   2   0  16      945.03      835.35     17.21 o 
   3   0  16      159.40      141.76      8.21 o 
   4   0  16        4.40        0.21      2.53 o 
   5   0  16      234.50      226.29     10.00 o 
   6   0  16      561.90      499.88     17.11 o 
   7   0  16        6.78        8.07      3.74 o 
   8   0  16      220.55      211.50     14.22 o 
   9   0  16        2.97       -2.71      4.04 o 
  10   0  16        2.11        0.88      4.83 o 
 -13   1  16        0.61        1.55      4.51 o 
 -12   1  16       45.35       48.07      6.80 o 
 -11   1  16       19.39       14.84      4.18 o 
 -10   1  16       95.21       91.86      5.18 o 
  -9   1  16       39.81       35.13      4.62 o 
  -8   1  16       10.92        8.46      3.06 o 
  -7   1  16      121.49      118.78      5.26 o 
  -6   1  16        8.31        9.33      2.86 o 
  -5   1  16      880.93      880.79     30.26 o 
  -4   1  16      580.40      582.00     12.99 o 
  -3   1  16       33.97       34.54      2.76 o 
  -2   1  16      630.12      651.77     16.64 o 
  -1   1  16       59.66       55.94      3.12 o 
   0   1  16      187.52      194.29      3.87 o 
   1   1  16      128.95      133.77      3.76 o 
   2   1  16      225.45      210.45      4.84 o 
   3   1  16      402.49      346.81      5.71 o 
   4   1  16      104.09      117.62      3.14 o 
   5   1  16      605.85      555.28      8.68 o 
   6   1  16       59.31       62.48      3.37 o 
   7   1  16      160.13      159.60      5.10 o 
   8   1  16        0.35       -2.31      2.65 o 
   9   1  16       69.35       65.59      4.07 o 
  10   1  16        0.43       -2.65      3.13 o 
 -13   2  16        2.22        0.36      4.17 o 
 -12   2  16        9.49       18.53      4.65 o 
 -11   2  16        0.11        0.99      3.76 o 
 -10   2  16        0.01       -3.31      3.31 o 
  -9   2  16        5.60        4.70      3.20 o 
  -8   2  16       70.33       61.86      4.41 o 
  -7   2  16       75.75       79.76      5.20 o 
  -6   2  16       30.74       22.21      2.81 o 
  -5   2  16      387.14      417.49      8.27 o 
  -4   2  16        0.92        1.20      2.00 o 
  -3   2  16        2.30        5.28      2.29 o 
  -2   2  16      441.29      462.53      8.17 o 
  -1   2  16     1024.49     1018.46     19.23 o 
   0   2  16      555.48      554.93      9.62 o 
   1   2  16        0.29        2.69      1.46 o 
   2   2  16       32.81       33.61      2.17 o 
   3   2  16       25.05       15.44      1.87 o 
   4   2  16      418.38      361.91      5.95 o 
   5   2  16      242.93      199.87      4.78 o 
   6   2  16       19.68       18.94      2.70 o 
   7   2  16        9.69        3.69      2.60 o 
   8   2  16        7.81        3.51      2.81 o 
   9   2  16       15.96       17.85      3.28 o 
  10   2  16        0.95       -3.60      3.60 o 
 -12   3  16       19.14       25.34      5.59 o 
 -11   3  16        9.80        8.48      5.35 o 
 -10   3  16      117.07      134.35      8.59 o 
  -9   3  16        0.06       -3.42      3.42 o 
  -8   3  16      257.90      270.66      8.99 o 
  -7   3  16      276.33      298.30      7.24 o 
  -6   3  16      183.57      182.08      6.46 o 
  -5   3  16     1932.07     1949.10     31.79 o 
  -4   3  16       14.72       19.28      3.15 o 
  -3   3  16      193.68      187.73      7.13 o 
  -2   3  16      851.30      821.68     14.69 o 
  -1   3  16     1567.61     1529.51     24.94 o 
   0   3  16      305.56      304.12      6.46 o 
   1   3  16     1306.21     1235.32     17.16 o 
   2   3  16      893.93      866.48     12.72 o 
   3   3  16      479.22      424.54      6.99 o 
   4   3  16      771.13      823.58     11.40 o 
   5   3  16       17.90       10.43      2.06 o 
   6   3  16        1.68        2.07      2.54 o 
   7   3  16      227.56      236.49      6.04 o 
   8   3  16       14.36        8.34      3.05 o 
   9   3  16       27.02       25.80      3.54 o 
 -12   4  16        2.08        2.36      5.08 o 
 -11   4  16      137.75      154.18      8.17 o 
 -10   4  16       14.63        6.98      4.56 o 
  -9   4  16      191.11      197.41      8.33 o 
  -8   4  16        1.75       -3.31      3.31 o 
  -7   4  16      309.01      303.95      9.10 o 
  -6   4  16      631.12      600.40     12.66 o 
  -5   4  16       85.31       94.49      5.55 o 
  -4   4  16       78.45       68.39      3.93 o 
  -3   4  16      350.51      344.99      7.74 o 
  -2   4  16      432.53      404.18     11.80 o 
  -1   4  16      374.67      393.21      8.68 o 
   0   4  16      187.70      191.42      5.05 o 
   1   4  16      458.99      434.23      8.87 o 
   2   4  16     1220.31     1177.56     16.52 o 
   3   4  16      841.48      811.00     14.83 o 
   4   4  16       17.34       13.21      2.40 o 
   5   4  16      367.34      384.38      6.75 o 
   6   4  16      123.63      137.04      4.70 o 
   7   4  16        0.07       -2.74      2.74 o 
   8   4  16      187.13      193.23      6.03 o 
   9   4  16       13.62        6.23      3.78 o 
 -12   5  16       26.81       18.50      5.59 o 
 -11   5  16       60.69       63.88      6.48 o 
 -10   5  16        7.29        7.97      4.60 o 
  -9   5  16       13.93        9.70      4.23 o 
  -8   5  16      109.01      108.70      5.57 o 
  -7   5  16       84.24       78.80      4.93 o 
  -6   5  16      122.83       96.31      4.86 o 
  -5   5  16        1.24       -2.76      2.76 o 
  -4   5  16        1.30       -0.59      2.76 o 
  -3   5  16      846.26      842.46     15.13 o 
  -2   5  16     2223.57     2193.36     42.11 o 
  -1   5  16      288.20      304.06      9.23 o 
   0   5  16      728.24      709.53     13.83 o 
   1   5  16      357.08      323.72      8.10 o 
   2   5  16        7.83        9.69      2.13 o 
   3   5  16      123.35      105.68      4.51 o 
   4   5  16      298.96      259.85      7.19 o 
   5   5  16      131.38      120.74      4.60 o 
   6   5  16       52.76       40.97      5.77 o 
   7   5  16       33.83       34.06      3.96 o 
   8   5  16        0.03        0.13      4.37 o 
   9   5  16       19.89       12.73      5.13 o 
 -12   6  16       52.45       42.37      7.83 o 
 -11   6  16       16.66       13.41      7.55 o 
 -10   6  16       11.20        7.26      5.35 o 
  -9   6  16      166.44      155.35      8.37 o 
  -8   6  16        7.36        9.07      4.37 o 
  -7   6  16      329.74      310.91     10.70 o 
  -6   6  16       96.64       75.51      5.93 o 
  -5   6  16      222.51      215.43      8.53 o 
  -4   6  16      253.53      237.00      9.02 o 
  -3   6  16        3.72        3.07      3.29 o 
  -2   6  16       37.44       32.84      4.14 o 
  -1   6  16      296.28      289.77      9.34 o 
   0   6  16      960.55      877.95     18.94 o 
   1   6  16        0.85        3.06      2.76 o 
   2   6  16      457.82      450.75     11.62 o 
   3   6  16      572.06      531.55      9.75 o 
   4   6  16       80.09       79.95      3.86 o 
   5   6  16       25.57       27.32      3.12 o 
   6   6  16       16.78       20.89      3.51 o 
   7   6  16        8.83       12.16      3.72 o 
   8   6  16       57.73       55.19      8.19 o 
 -11   7  16       13.15       12.88      5.81 o 
 -10   7  16       65.18       76.62      7.48 o 
  -9   7  16       31.76       38.67      5.52 o 
  -8   7  16      396.99      405.64     12.89 o 
  -7   7  16      264.76      261.84      9.98 o 
  -6   7  16       51.52       32.30      5.19 o 
  -5   7  16      425.69      421.86     12.35 o 
  -4   7  16      299.70      303.36      8.23 o 
  -3   7  16      111.17      116.03      6.23 o 
  -2   7  16      874.93      831.00     18.56 o 
  -1   7  16       45.81       58.83      5.91 o 
   0   7  16      777.10      771.31     17.26 o 
   1   7  16     1187.40     1186.37     24.09 o 
   2   7  16        2.80        3.32      3.39 o 
   3   7  16      271.83      275.51      7.86 o 
   4   7  16      159.70      153.31      6.80 o 
   5   7  16        4.45        0.79      2.65 o 
   6   7  16      166.14      184.67      6.87 o 
   7   7  16       49.98       47.45      5.52 o 
   8   7  16        2.22        3.22      4.55 o 
 -11   8  16        6.74       15.99      9.77 o 
 -10   8  16        0.88        8.96      5.71 o 
  -9   8  16       10.52       14.37      5.41 o 
  -8   8  16        1.28        2.25      5.12 o 
  -7   8  16        8.79        7.18      5.08 o 
  -6   8  16      295.74      273.42     12.10 o 
  -5   8  16       56.56       54.38      5.52 o 
  -4   8  16      312.64      324.88      9.74 o 
  -3   8  16        1.55        4.38      3.76 o 
  -2   8  16       28.73       28.45      4.25 o 
  -1   8  16      885.49      825.12     18.45 o 
   0   8  16       11.11        8.44      3.91 o 
   1   8  16       14.94       17.86      4.58 o 
   2   8  16       97.39       93.68      5.45 o 
   3   8  16      275.64      245.92      7.32 o 
   4   8  16        2.99        0.07      3.25 o 
   5   8  16       33.71       32.55      3.53 o 
   6   8  16      186.94      224.53      6.88 o 
   7   8  16        2.41        3.17      5.74 o 
 -10   9  16       15.03       16.93      6.34 o 
  -9   9  16       39.18       45.98      6.56 o 
  -8   9  16       14.98       23.16      5.71 o 
  -7   9  16       69.93       54.13      8.39 o 
  -6   9  16        7.19        7.04      4.67 o 
  -5   9  16        0.17        4.23      4.47 o 
  -4   9  16       65.25       61.81      8.59 o 
  -3   9  16       74.87       71.94      5.71 o 
  -2   9  16       17.84       20.24      4.42 o 
  -1   9  16      153.59      157.72      7.34 o 
   0   9  16      119.69      118.33     15.10 o 
   1   9  16      136.40      129.92      9.33 o 
   2   9  16       44.93       39.84      3.87 o 
   3   9  16       11.81        8.79      3.39 o 
   4   9  16        0.30       -1.36      3.72 o 
   5   9  16       31.89       30.28      4.29 o 
   6   9  16       13.07       20.60      4.00 o 
   7   9  16      112.97      114.27      9.77 o 
  -9  10  16       13.73       23.25      6.34 o 
  -8  10  16       83.00       88.52      7.27 o 
  -7  10  16      141.05      155.69      8.60 o 
  -6  10  16       99.60      105.34      7.30 o 
  -5  10  16       22.72       27.39      5.19 o 
  -4  10  16      253.88      255.23      8.51 o 
  -3  10  16      301.58      279.58     10.05 o 
  -2  10  16      230.18      224.57      8.72 o 
  -1  10  16      466.56      465.23     15.38 o 
   0  10  16      593.31      523.69     26.65 o 
   1  10  16       15.03       19.10      5.03 o 
   2  10  16      189.71      206.74      8.53 o 
   3  10  16      196.41      179.01      6.87 o 
   4  10  16        2.28        2.01      3.65 o 
   5  10  16      157.89      165.46      8.27 o 
   6  10  16        1.26        0.55      4.71 o 
  -8  11  16       65.03       77.13      7.60 o 
  -7  11  16       54.48       58.06      6.75 o 
  -6  11  16       59.44       65.88      8.76 o 
  -5  11  16       41.60       41.56      5.80 o 
  -4  11  16      115.50      115.69      6.19 o 
  -3  11  16        3.38        5.26      4.42 o 
  -2  11  16       59.12       66.18      6.91 o 
  -1  11  16      139.24      124.34      8.88 o 
   0  11  16        0.43        0.77      4.68 o 
   1  11  16      185.42      153.05      9.09 o 
   2  11  16       91.23      107.46      6.63 o 
   3  11  16       39.54       42.12      4.51 o 
   4  11  16      202.17      209.61      7.73 o 
   5  11  16       81.26       87.68      6.67 o 
  -7  12  16        0.16        2.66      8.88 o 
  -6  12  16        0.96       -0.40      4.99 o 
  -5  12  16      104.68      105.53      7.51 o 
  -4  12  16       27.70       29.96      4.94 o 
  -3  12  16       35.66       27.06      6.60 o 
  -2  12  16        2.72        1.33      5.03 o 
  -1  12  16       56.44       47.99      6.91 o 
   0  12  16        6.23        7.68      5.33 o 
   1  12  16       21.13       19.24      4.77 o 
   2  12  16       26.51       25.72      4.94 o 
   3  12  16        3.86        2.13      4.06 o 
  -4  13  16       50.90       61.45      6.53 o 
  -3  13  16       38.11       35.34      5.59 o 
  -2  13  16       95.55       91.50      8.17 o 
  -1  13  16       87.28       73.01      7.54 o 
   0  13  16        6.54        8.59      4.62 o 
   1  13  16        0.68       -4.25      4.25 o 
 -12   1  17        9.14        3.26      4.29 o 
 -11   1  17       17.40       17.87      4.32 o 
 -10   1  17        0.39       -2.37      3.45 o 
  -9   1  17       49.88       51.29      4.44 o 
  -8   1  17        0.09        1.63      3.06 o 
  -7   1  17        7.90        8.17      3.06 o 
  -6   1  17      260.88      274.53      7.21 o 
  -5   1  17      480.28      455.80     11.10 o 
  -4   1  17      153.47      162.98      8.21 o 
  -3   1  17      411.93      386.91      8.33 o 
  -2   1  17      665.79      650.59     21.76 o 
  -1   1  17     1640.96     1640.39     26.23 o 
   0   1  17      124.09      124.56      3.45 o 
   1   1  17     1600.50     1604.94     19.81 o 
   2   1  17      207.98      198.22      5.07 o 
   3   1  17       87.28       80.88      2.81 o 
   4   1  17        9.61       15.00      1.91 o 
   5   1  17      193.33      189.34      4.70 o 
   6   1  17       33.98       39.29      3.05 o 
   7   1  17      216.40      225.78      6.64 o 
   8   1  17      191.76      203.87      5.94 o 
   9   1  17        0.03       -0.48      3.11 o 
 -12   2  17       22.27       32.08      6.15 o 
 -11   2  17      129.91      143.23      6.85 o 
 -10   2  17      180.59      198.01      7.43 o 
  -9   2  17       75.30       69.17      5.00 o 
  -8   2  17      728.05      757.61     30.65 o 
  -7   2  17       20.63       18.82      2.87 o 
  -6   2  17       18.21       14.03      2.75 o 
  -5   2  17       33.42       42.14      3.16 o 
  -4   2  17       10.23        8.78      2.41 o 
  -3   2  17      329.08      343.20      7.94 o 
  -2   2  17     1537.70     1499.97     21.68 o 
  -1   2  17       99.48      113.42      4.65 o 
   0   2  17      334.48      360.92      7.33 o 
   1   2  17     2753.20     2671.45     34.62 o 
   2   2  17       11.47       10.99      2.04 o 
   3   2  17      927.19      925.13     12.59 o 
   4   2  17      628.98      596.30     11.46 o 
   5   2  17      117.94      103.45      3.54 o 
   6   2  17      141.51      131.31      4.65 o 
   7   2  17      525.95      515.54      9.55 o 
   8   2  17       13.71        4.99      3.71 o 
   9   2  17       76.53       81.11      4.44 o 
 -12   3  17       56.87       76.02      8.08 o 
 -11   3  17       27.23       12.02      5.08 o 
 -10   3  17       46.30       47.34      5.64 o 
  -9   3  17      129.21      147.11      7.34 o 
  -8   3  17      140.39      136.67      7.00 o 
  -7   3  17      502.90      486.45     11.13 o 
  -6   3  17       43.23       33.96      3.96 o 
  -5   3  17      895.89      823.25     15.62 o 
  -4   3  17      124.12      115.53      4.93 o 
  -3   3  17      105.18      102.70      5.45 o 
  -2   3  17        2.93        3.16      3.09 o 
  -1   3  17       17.31       11.98      2.53 o 
   0   3  17      107.61       98.94      4.94 o 
   1   3  17       98.51       87.58      3.72 o 
   2   3  17      158.22      139.08      5.37 o 
   3   3  17       44.99       37.50      2.42 o 
   4   3  17       18.99       15.13      2.19 o 
   5   3  17        4.94        6.14      2.29 o 
   6   3  17       33.90       29.81      3.01 o 
   7   3  17        3.23        1.89      2.81 o 
   8   3  17       62.75       60.22      4.14 o 
   9   3  17       16.41       16.83      3.51 o 
 -12   4  17        4.16        3.30      4.94 o 
 -11   4  17       24.66       34.81      7.37 o 
 -10   4  17       31.76       41.31      5.45 o 
  -9   4  17        3.54        5.58      4.37 o 
  -8   4  17      155.71      162.06      6.72 o 
  -7   4  17      123.22      103.70      8.53 o 
  -6   4  17        4.58       15.17      3.39 o 
  -5   4  17      342.20      348.90      9.43 o 
  -4   4  17        8.67        9.61      3.12 o 
  -3   4  17      535.86      560.11     13.38 o 
  -2   4  17        6.54        6.53      2.61 o 
  -1   4  17       43.05       31.95      3.22 o 
   0   4  17      367.29      325.43      6.95 o 
   1   4  17       68.14       65.28      3.34 o 
   2   4  17      470.02      420.13      7.51 o 
   3   4  17     1485.90     1439.32     21.65 o 
   4   4  17      242.19      224.51      5.42 o 
   5   4  17       19.71       25.60      2.51 o 
   6   4  17      111.54      106.02      3.86 o 
   7   4  17       50.53       58.08      3.74 o 
   8   4  17        3.17        0.81      3.27 o 
   9   4  17        7.78        5.15      3.69 o 
 -12   5  17      182.90      201.96     12.56 o 
 -11   5  17       12.16       13.87      7.11 o 
 -10   5  17      211.28      249.57     10.67 o 
  -9   5  17      150.81      162.13      7.09 o 
  -8   5  17      178.06      158.88      6.80 o 
  -7   5  17      159.42      172.58      6.70 o 
  -6   5  17      364.72      349.74      9.07 o 
  -5   5  17      431.10      404.22     11.83 o 
  -4   5  17     1128.43     1103.78     23.63 o 
  -3   5  17       29.86       33.40      8.50 o 
  -2   5  17       53.93       53.78      4.67 o 
  -1   5  17      655.07      681.61     15.79 o 
   0   5  17        5.26        5.90      4.95 o 
   1   5  17      647.44      655.63     13.09 o 
   2   5  17      111.83      103.22      6.20 o 
   3   5  17       29.42       31.27      3.22 o 
   4   5  17      602.74      591.61     15.01 o 
   5   5  17      153.53      160.86      5.39 o 
   6   5  17      131.59      129.12      5.22 o 
   7   5  17      126.31      144.02      7.51 o 
   8   5  17       73.43       76.58      5.30 o 
 -11   6  17        9.99        6.22      9.77 o 
 -10   6  17       23.46       30.59      6.11 o 
  -9   6  17       18.29       24.19      5.41 o 
  -8   6  17        8.27        9.80      4.89 o 
  -7   6  17        3.11        2.39      4.22 o 
  -6   6  17      173.98      180.46      8.23 o 
  -5   6  17      234.24      234.22      9.05 o 
  -4   6  17        2.66       -1.00      5.05 o 
  -3   6  17       15.43       13.52      6.75 o 
  -2   6  17      236.50      245.25      8.60 o 
  -1   6  17      196.49      199.49      7.90 o 
   0   6  17     1530.17     1501.97     29.69 o 
   1   6  17      108.18       94.76      4.65 o 
   2   6  17      485.50      452.97     11.96 o 
   3   6  17       93.20       88.03      3.93 o 
   4   6  17       59.68       56.00      3.69 o 
   5   6  17        6.71        8.84      2.86 o 
   6   6  17       33.22       42.90      4.29 o 
   7   6  17      126.12      161.85      6.99 o 
   8   6  17       78.47       72.44      6.11 o 
 -11   7  17        1.21        1.74      5.71 o 
 -10   7  17       64.89       57.27      6.75 o 
  -9   7  17      138.50      142.32      8.19 o 
  -8   7  17       40.56       31.59      5.80 o 
  -7   7  17        0.50        2.39      4.56 o 
  -6   7  17        1.21       -4.24      4.24 o 
  -5   7  17      111.20      104.96      9.60 o 
  -4   7  17       26.86       25.74      4.56 o 
  -3   7  17       34.46       39.51      4.67 o 
  -2   7  17       50.18       46.57      4.67 o 
  -1   7  17       96.04       97.66      5.93 o 
   0   7  17      218.11      191.24     12.83 o 
   1   7  17        0.31       -2.13      3.22 o 
   2   7  17       29.90       26.59      3.91 o 
   3   7  17       21.80       12.85      3.31 o 
   4   7  17       28.78       34.97      4.83 o 
   5   7  17       54.93       64.82      4.07 o 
   6   7  17       26.01       11.79      3.84 o 
   7   7  17        5.80        2.01      3.72 o 
 -10   8  17        1.55        1.90      5.54 o 
  -9   8  17       35.44       40.62      6.23 o 
  -8   8  17       25.37       36.01      5.71 o 
  -7   8  17       41.56       39.46      5.93 o 
  -6   8  17        7.28        4.04      4.67 o 
  -5   8  17      484.01      450.54     13.46 o 
  -4   8  17       90.07       86.30      6.63 o 
  -3   8  17      231.29      233.62     10.47 o 
  -2   8  17      422.65      437.06     26.38 o 
  -1   8  17       24.20       27.07      4.42 o 
   0   8  17      391.64      358.70     25.32 o 
   1   8  17        3.94        5.52      3.52 o 
   2   8  17        7.66        1.62      3.33 o 
   3   8  17       68.24       53.21      4.20 o 
   4   8  17      125.77      143.95      6.32 o 
   5   8  17        0.14       -2.91      2.91 o 
   6   8  17       28.04       29.48      4.13 o 
   7   8  17      209.34      216.58      9.20 o 
  -9   9  17       82.37       85.75      7.79 o 
  -8   9  17       26.43       22.58      6.19 o 
  -7   9  17      136.06      146.89      8.31 o 
  -6   9  17       55.56       38.84      5.61 o 
  -5   9  17       48.23       48.80      5.81 o 
  -4   9  17      274.63      254.16      8.25 o 
  -3   9  17      391.69      398.56     13.47 o 
  -2   9  17      410.51      395.81     14.99 o 
  -1   9  17      286.68      278.60      9.39 o 
   0   9  17      169.78      161.67      9.42 o 
   1   9  17      129.79      116.38      7.83 o 
   2   9  17      462.60      454.78     10.89 o 
   3   9  17      185.23      180.88      6.74 o 
   4   9  17       59.35       50.99      4.76 o 
   5   9  17      260.28      261.29      8.53 o 
   6   9  17        0.07        0.92      4.25 o 
  -9  10  17        7.69       14.21     10.66 o 
  -8  10  17        2.32        0.99      5.28 o 
  -7  10  17       22.30       16.78      5.61 o 
  -6  10  17        0.60       -0.49      4.67 o 
  -5  10  17      187.31      184.56      8.94 o 
  -4  10  17        0.03       -3.92      4.23 o 
  -3  10  17        0.31       -1.77      4.04 o 
  -2  10  17      126.11      149.65      7.69 o 
  -1  10  17       30.27       37.65      6.28 o 
   0  10  17      101.61      100.87      8.17 o 
   1  10  17       13.85       15.41      5.31 o 
   2  10  17       86.34       90.52      5.18 o 
   3  10  17      125.83      121.32      5.96 o 
   4  10  17       61.08       56.63      4.86 o 
   5  10  17        5.64       -3.87      3.87 o 
  -7  11  17        0.69        2.32      5.45 o 
  -6  11  17       13.70       14.09      7.09 o 
  -5  11  17       10.92       13.24      5.67 o 
  -4  11  17        2.29        5.19      3.96 o 
  -3  11  17        0.98       -0.51      4.56 o 
  -2  11  17        4.10       10.66      7.99 o 
  -1  11  17      384.56      353.23     23.98 o 
   0  11  17      195.18      220.75     11.31 o 
   1  11  17      203.60      212.57     10.98 o 
   2  11  17       38.55       28.22      4.94 o 
   3  11  17        0.18        1.89      3.96 o 
   4  11  17        7.59       12.10      4.29 o 
  -6  12  17       18.95       10.66      5.71 o 
  -5  12  17      145.22      165.89      8.99 o 
  -4  12  17       29.40       29.83      5.19 o 
  -3  12  17        3.15       -1.48      4.56 o 
  -2  12  17      385.77      411.57     17.32 o 
  -1  12  17       15.03       21.73      7.55 o 
   0  12  17      185.61      188.36     10.68 o 
   1  12  17       96.56       90.60      6.83 o 
   2  12  17       89.43      100.67      6.83 o 
   3  12  17        2.10        3.06      4.77 o 
  -3  13  17        0.37       -4.69      4.77 o 
  -2  13  17       13.70       -1.78      7.11 o 
  -1  13  17       61.45       83.54      8.17 o 
   0  13  17        1.58       -3.85      5.16 o 
 -12   0  18       13.86       10.83      6.57 o 
 -11   0  18       76.97       55.44      7.20 o 
 -10   0  18       31.15       45.30     10.66 o 
  -9   0  18       43.26       47.17      5.94 o 
  -8   0  18        2.03       -3.21      4.05 o 
  -7   0  18      602.22      583.33     16.96 o 
  -6   0  18      869.45      832.11     25.76 o 
  -5   0  18        1.71       -0.15      3.61 o 
  -4   0  18      484.84      451.19     13.49 o 
  -3   0  18       22.53       21.73      4.05 o 
  -2   0  18     3129.48     3093.99     92.38 o 
  -1   0  18       18.94        3.55      5.33 o 
   0   0  18     2040.37     1953.55     42.40 o 
   1   0  18      213.89      231.45      6.22 o 
   2   0  18       85.67       87.04      4.17 o 
   3   0  18      143.59      114.94      4.86 o 
   4   0  18      460.91      459.22     10.20 o 
   5   0  18       33.09       38.28      4.25 o 
   6   0  18        9.74       13.70      5.32 o 
   7   0  18      334.97      358.33     15.62 o 
   8   0  18      136.53      146.09      7.51 o 
   9   0  18       10.89       18.19      5.19 o 
 -12   1  18       63.30       65.60      5.65 o 
 -11   1  18       28.38       19.12      5.77 o 
 -10   1  18        0.46       -2.94      3.41 o 
  -9   1  18       57.55       62.51      6.67 o 
  -8   1  18        6.91        3.76      3.33 o 
  -7   1  18       46.82       49.48      3.96 o 
  -6   1  18      357.00      368.59      8.65 o 
  -5   1  18      191.28      181.99      7.00 o 
  -4   1  18       88.20       86.56      6.54 o 
  -3   1  18      448.79      431.86      9.10 o 
  -2   1  18       27.79       24.97      3.76 o 
  -1   1  18       44.05       50.76      3.97 o 
   0   1  18      360.07      351.40      8.22 o 
   1   1  18      113.44      112.02      4.25 o 
   2   1  18       33.52       23.46      2.38 o 
   3   1  18      656.38      583.90      8.48 o 
   4   1  18      140.30      129.42      3.86 o 
   5   1  18      209.49      205.99      6.74 o 
   6   1  18       48.69       37.84      3.05 o 
   7   1  18       15.25       16.86      2.93 o 
   8   1  18        7.01        4.83      2.97 o 
   9   1  18       41.08       40.86      4.03 o 
 -12   2  18       11.71       14.40      5.59 o 
 -11   2  18       21.32       17.16      6.14 o 
 -10   2  18       21.41       25.02      5.13 o 
  -9   2  18       88.00       83.67      6.11 o 
  -8   2  18       49.60       46.53      4.94 o 
  -7   2  18       17.40        7.96      3.42 o 
  -6   2  18       11.06       11.61      3.31 o 
  -5   2  18       97.63       86.02      4.58 o 
  -4   2  18      584.18      563.42     11.66 o 
  -3   2  18        9.70       10.94      3.52 o 
  -2   2  18      210.34      182.78      7.44 o 
  -1   2  18      334.20      319.91     10.51 o 
   0   2  18      801.13      771.60     12.77 o 
   1   2  18        3.99        6.39      2.78 o 
   2   2  18        6.10        1.40      1.93 o 
   3   2  18       86.02      105.90      3.77 o 
   4   2  18        9.18        3.07      1.92 o 
   5   2  18        0.20       -1.97      2.10 o 
   6   2  18        2.16        9.85      2.74 o 
   7   2  18        7.00        9.53      2.88 o 
   8   2  18      179.95      210.23      6.55 o 
   9   2  18       51.47       58.90      4.44 o 
 -12   3  18        7.96       14.21      5.64 o 
 -11   3  18       33.55       41.75      5.80 o 
 -10   3  18       28.56       28.62      5.28 o 
  -9   3  18      410.19      400.81     14.75 o 
  -8   3  18       26.72       27.84      5.58 o 
  -7   3  18      531.23      515.44     11.66 o 
  -6   3  18       42.98       43.40      4.03 o 
  -5   3  18      551.21      578.12     12.29 o 
  -4   3  18        0.46       -1.26      2.86 o 
  -3   3  18     1081.79     1059.08     21.93 o 
  -2   3  18      481.07      443.89     10.82 o 
  -1   3  18       35.96       44.76      3.53 o 
   0   3  18     1873.77     1789.10     26.17 o 
   1   3  18        0.47        1.44      1.99 o 
   2   3  18      288.19      306.58      6.25 o 
   3   3  18      585.00      578.04      9.60 o 
   4   3  18        7.45        1.66      2.14 o 
   5   3  18      333.84      295.45      6.56 o 
   6   3  18      259.47      255.96      9.36 o 
   7   3  18        2.17       -2.03      2.70 o 
   8   3  18       45.59       51.14      4.00 o 
 -12   4  18        1.53        6.98      5.23 o 
 -11   4  18       40.94       43.75      5.97 o 
 -10   4  18      137.01      160.02     10.68 o 
  -9   4  18        0.32       -4.04      4.04 o 
  -8   4  18      150.84      137.46      6.28 o 
  -7   4  18      190.21      172.30      6.91 o 
  -6   4  18       24.70       16.90      3.68 o 
  -5   4  18      174.02      164.11      6.38 o 
  -4   4  18     1879.73     1821.74     30.39 o 
  -3   4  18      200.21      180.73      7.86 o 
  -2   4  18      145.64      152.95      5.47 o 
  -1   4  18      564.44      564.56     11.46 o 
   0   4  18      516.86      474.70     14.23 o 
   1   4  18     2122.19     2076.83     30.16 o 
   2   4  18        7.24       11.99      2.38 o 
   3   4  18       46.05       45.63      3.12 o 
   4   4  18      645.07      642.32     10.50 o 
   5   4  18      109.72      122.86      4.57 o 
   6   4  18       47.70       44.34      3.32 o 
   7   4  18      275.10      304.71     11.28 o 
   8   4  18        1.96       -2.15      3.30 o 
 -11   5  18       75.29       79.43     11.10 o 
 -10   5  18        0.02        3.09      5.94 o 
  -9   5  18       13.89       22.02      5.49 o 
  -8   5  18        2.02        4.65      4.42 o 
  -7   5  18        7.74        8.16      4.56 o 
  -6   5  18       21.92       13.21      4.56 o 
  -5   5  18        4.28        3.16      4.04 o 
  -4   5  18      318.82      292.48      9.98 o 
  -3   5  18        5.55        3.55      5.31 o 
  -2   5  18      706.14      670.66     15.70 o 
  -1   5  18      606.36      631.15     15.27 o 
   0   5  18      366.27      342.70     10.19 o 
   1   5  18      151.30      161.40      6.08 o 
   2   5  18        7.48        6.02      2.50 o 
   3   5  18       15.53       14.30      2.81 o 
   4   5  18        5.64        3.91      2.65 o 
   5   5  18        0.16        2.21      2.75 o 
   6   5  18        7.78        4.77      3.16 o 
   7   5  18        5.11        1.35      3.58 o 
   8   5  18       68.09       59.79      5.30 o 
 -11   6  18      126.74      155.37     10.98 o 
 -10   6  18       70.25       84.25      7.48 o 
  -9   6  18        1.54        3.18      4.89 o 
  -8   6  18       27.90       27.82      5.59 o 
  -7   6  18       83.76       77.34      6.45 o 
  -6   6  18        0.06       -2.47      4.37 o 
  -5   6  18      124.64      115.88      9.10 o 
  -4   6  18      421.62      385.81     11.65 o 
  -3   6  18       39.09       44.19      4.52 o 
  -2   6  18       67.85       70.14      5.19 o 
  -1   6  18      476.21      469.99     12.76 o 
   0   6  18      116.79      105.25      5.97 o 
   1   6  18       42.85       29.84      3.51 o 
   2   6  18        1.63        4.25      3.39 o 
   3   6  18       94.34       76.48      3.72 o 
   4   6  18      137.46      144.36      5.10 o 
   5   6  18      112.25       96.76      4.55 o 
   6   6  18        7.43        9.29      3.65 o 
   7   6  18      440.85      427.73     12.47 o 
 -10   7  18      113.57      121.11      9.56 o 
  -9   7  18       45.87       61.19      6.75 o 
  -8   7  18       35.10       42.40      6.04 o 
  -7   7  18        3.64        2.16      4.47 o 
  -6   7  18       40.58       34.67      5.41 o 
  -5   7  18       32.06       31.14      5.19 o 
  -4   7  18      222.03      210.53      8.64 o 
  -3   7  18      113.67      142.15      7.03 o 
  -2   7  18       52.55       43.12      4.89 o 
  -1   7  18      128.21      130.42      7.71 o 
   0   7  18      291.21      305.60      9.74 o 
   1   7  18        2.26       -2.99      2.99 o 
   2   7  18       59.69       56.20      4.94 o 
   3   7  18       28.36       26.92      3.68 o 
   4   7  18       46.07       45.62      4.20 o 
   5   7  18       35.12       32.39      3.60 o 
   6   7  18      545.26      552.29     12.74 o 
   7   7  18       19.87       22.54      4.35 o 
 -10   8  18        2.98        1.57      5.71 o 
  -9   8  18       39.44       53.92      6.96 o 
  -8   8  18        9.56       10.26      5.52 o 
  -7   8  18       84.43       91.55      7.27 o 
  -6   8  18        2.48        0.45      4.67 o 
  -5   8  18       66.60       62.05      6.04 o 
  -4   8  18      159.15      157.24      8.17 o 
  -3   8  18       91.83       79.63      7.88 o 
  -2   8  18       72.94       85.18      6.11 o 
  -1   8  18      204.19      202.84      8.37 o 
   0   8  18      291.22      287.65     22.65 o 
   1   8  18      263.32      242.34      8.54 o 
   2   8  18      186.03      206.85      8.17 o 
   3   8  18       15.88       10.51      3.51 o 
   4   8  18      319.44      322.81      9.10 o 
   5   8  18       66.53       53.56      4.93 o 
   6   8  18        0.22       -2.79      3.60 o 
  -9   9  18       54.23       47.78      7.08 o 
  -8   9  18       83.52       81.05      7.60 o 
  -7   9  18       24.95       22.31      5.71 o 
  -6   9  18        9.63        6.91      5.19 o 
  -5   9  18       23.63       18.10      5.08 o 
  -4   9  18       12.51        9.36      5.08 o 
  -3   9  18        0.98        2.29      4.56 o 
  -2   9  18       30.64       20.64      4.56 o 
  -1   9  18       18.97       17.71      5.31 o 
   0   9  18       55.20       66.07     13.77 o 
   1   9  18        1.55        0.44      5.03 o 
   2   9  18        1.72       -0.21      3.59 o 
   3   9  18       84.10       98.54      5.54 o 
   4   9  18        2.56        4.15      3.76 o 
   5   9  18      115.67      130.32      7.51 o 
   6   9  18      212.65      235.29     14.66 o 
  -8  10  18       59.84       73.92      7.51 o 
  -7  10  18       58.03       71.04      9.43 o 
  -6  10  18       15.11       12.94      5.19 o 
  -5  10  18      132.74      120.10      7.99 o 
  -4  10  18       78.10       63.87      6.48 o 
  -3  10  18       36.03       33.10      7.59 o 
  -2  10  18      366.04      366.25     14.12 o 
  -1  10  18      270.96      252.18     11.93 o 
   0  10  18       23.87       18.21      5.65 o 
   1  10  18      175.10      174.27     10.05 o 
   2  10  18      187.01      197.30      7.32 o 
   3  10  18        3.35        0.16      3.76 o 
   4  10  18      130.87      132.31      6.40 o 
   5  10  18       10.68       -2.54      4.77 o 
  -7  11  18        2.58        2.75      6.57 o 
  -6  11  18      162.37      156.79      8.82 o 
  -5  11  18        2.69       -1.42      5.28 o 
  -4  11  18        0.36        0.32      8.51 o 
  -3  11  18      338.82      342.40     13.78 o 
  -2  11  18       71.92       71.55      7.83 o 
  -1  11  18       47.00       40.15      6.28 o 
   0  11  18      133.88      148.69      9.42 o 
   1  11  18        7.97       -3.11      5.03 o 
   2  11  18       85.99       70.43      6.31 o 
   3  11  18      238.38      253.54      8.77 o 
  -5  12  18        4.97       14.65      5.71 o 
  -4  12  18        7.52        4.00      7.55 o 
  -3  12  18        2.99       -5.39      5.39 o 
  -2  12  18        7.49        8.44      5.65 o 
  -1  12  18      152.20      166.23     10.05 o 
   0  12  18        5.89        5.77      5.65 o 
   1  12  18        2.47        4.47      4.77 o 
 -12   1  19       31.20       29.43      5.80 o 
 -11   1  19       13.95        6.64      4.21 o 
 -10   1  19       71.33       71.80      5.30 o 
  -9   1  19       10.65       11.45      3.68 o 
  -8   1  19      169.38      180.92      6.77 o 
  -7   1  19        0.40       -2.98      2.98 o 
  -6   1  19       49.63       59.68      5.85 o 
  -5   1  19      535.07      531.40     12.64 o 
  -4   1  19      556.82      547.30     14.33 o 
  -3   1  19     1248.24     1198.87     28.36 o 
  -2   1  19       54.01       52.20      4.47 o 
  -1   1  19        2.25        4.44      3.22 o 
   0   1  19      449.91      414.70      9.23 o 
   1   1  19       52.70       65.41      5.16 o 
   2   1  19       38.68       32.57      2.22 o 
   3   1  19       59.83       75.60      2.71 o 
   4   1  19       57.28       50.05      2.66 o 
   5   1  19       16.86       11.09      2.56 o 
   6   1  19      103.05      103.11      4.22 o 
   7   1  19       18.58       24.07      3.24 o 
   8   1  19        3.48        1.99      3.11 o 
 -12   2  19       36.94       53.62      6.48 o 
 -11   2  19       14.63       14.18      5.23 o 
 -10   2  19      107.45      109.13      9.18 o 
  -9   2  19       21.57       17.15      4.77 o 
  -8   2  19       32.57       28.39      4.77 o 
  -7   2  19      281.52      267.50     10.51 o 
  -6   2  19      135.57      136.29      5.83 o 
  -5   2  19       19.83       13.13      3.39 o 
  -4   2  19      966.21      935.59     17.29 o 
  -3   2  19      410.46      412.00     11.24 o 
  -2   2  19        0.33       -5.72      5.72 o 
  -1   2  19     1414.43     1439.14     24.00 o 
   0   2  19       88.19       87.78      4.62 o 
   1   2  19       68.65       61.94      3.00 o 
   2   2  19      140.79      156.17      4.15 o 
   3   2  19      368.06      381.51      6.43 o 
   4   2  19        0.65       -0.61      1.95 o 
   5   2  19      506.50      512.96      8.58 o 
   6   2  19       35.30       34.28      3.30 o 
   7   2  19       87.86       92.12      4.32 o 
   8   2  19        6.17        4.18      3.18 o 
 -12   3  19        7.41        1.78     10.66 o 
 -11   3  19        2.11       -4.77      4.77 o 
 -10   3  19       47.13       40.74      5.64 o 
  -9   3  19       86.92       89.28      9.74 o 
  -8   3  19        9.71        6.81      3.92 o 
  -7   3  19       21.17       22.82      4.17 o 
  -6   3  19        0.10       -2.23      3.51 o 
  -5   3  19       55.12       56.28      4.48 o 
  -4   3  19      694.88      714.73     17.72 o 
  -3   3  19       10.01        9.49      4.04 o 
  -2   3  19       13.41       -2.80      4.22 o 
  -1   3  19     1439.00     1414.04     30.26 o 
   0   3  19      378.49      348.85      8.49 o 
   1   3  19        4.61       -0.77      1.96 o 
   2   3  19      211.25      209.76      5.43 o 
   3   3  19        9.55        5.91      2.40 o 
   4   3  19      421.88      414.05      6.88 o 
   5   3  19        2.95        7.63      2.48 o 
   6   3  19      113.54      106.28      4.77 o 
   7   3  19        0.24       -2.68      2.68 o 
   8   3  19       15.25       10.79      3.30 o 
 -11   4  19       74.60       69.95      6.83 o 
 -10   4  19       33.59       29.28      5.66 o 
  -9   4  19       85.80      100.67      6.78 o 
  -8   4  19       66.47       74.34      5.77 o 
  -7   4  19      332.06      334.16      9.34 o 
  -6   4  19        1.72       -0.13      3.76 o 
  -5   4  19      152.29      167.23      6.57 o 
  -4   4  19      134.44      134.72      5.70 o 
  -3   4  19      380.53      348.00     11.88 o 
  -2   4  19      125.27      118.09      5.13 o 
  -1   4  19      414.61      399.27      9.40 o 
   0   4  19      206.30      194.73      6.62 o 
   1   4  19       63.38       61.19      3.57 o 
   2   4  19      181.00      178.07      4.87 o 
   3   4  19        0.52        4.82      2.86 o 
   4   4  19       27.83       28.20      3.27 o 
   5   4  19      184.96      204.73     12.82 o 
   6   4  19       15.92        7.13      3.58 o 
   7   4  19       16.40       22.83      3.65 o 
   8   4  19        5.82        5.08      4.33 o 
 -11   5  19       88.69       85.36      9.42 o 
 -10   5  19       58.56       71.01      8.46 o 
  -9   5  19        1.22       -1.78      4.62 o 
  -8   5  19      257.48      248.34     10.37 o 
  -7   5  19       77.64       91.10      6.63 o 
  -6   5  19       43.52       40.26      5.28 o 
  -5   5  19      278.11      294.29     10.50 o 
  -4   5  19       30.21       32.68      5.08 o 
  -3   5  19        1.79        2.57      8.88 o 
  -2   5  19     1003.25      973.64     21.00 o 
  -1   5  19      245.39      222.78      8.42 o 
   0   5  19        2.18        2.86      3.74 o 
   1   5  19     1367.79     1362.57     24.05 o 
   2   5  19      221.33      203.66     12.09 o 
   3   5  19      352.05      352.03      8.29 o 
   4   5  19      180.66      191.03      5.76 o 
   5   5  19        5.73        9.16      2.92 o 
   6   5  19      665.59      624.53     12.38 o 
   7   5  19       27.19       24.10      4.20 o 
 -10   6  19       50.60       44.63      6.48 o 
  -9   6  19        0.96       -0.42      7.43 o 
  -8   6  19       13.04       10.86      4.89 o 
  -7   6  19      169.06      156.22      8.82 o 
  -6   6  19       20.51       19.46      4.89 o 
  -5   6  19       54.48       45.98      5.59 o 
  -4   6  19      367.44      375.57     11.86 o 
  -3   6  19      101.11      109.52      8.32 o 
  -2   6  19      385.54      411.86     11.65 o 
  -1   6  19        9.43        8.78      4.14 o 
   0   6  19      145.35      152.92      7.34 o 
   1   6  19      165.11      159.44      6.19 o 
   2   6  19      283.79      281.65      9.23 o 
   3   6  19       45.93       41.55      4.10 o 
   4   6  19       18.90       16.17      3.29 o 
   5   6  19      269.18      278.76      7.36 o 
   6   6  19        9.28       11.28      3.84 o 
   7   6  19       25.51       25.25      5.26 o 
 -10   7  19       10.74       16.11      6.23 o 
  -9   7  19        0.39        2.51      5.28 o 
  -8   7  19        0.22       -0.50      5.08 o 
  -7   7  19       16.38       21.30      5.19 o 
  -6   7  19        8.51        8.40      4.89 o 
  -5   7  19      127.98      109.07      7.27 o 
  -4   7  19      142.86      152.94      7.79 o 
  -3   7  19      123.46      127.32      6.76 o 
  -2   7  19       22.69       24.92      4.52 o 
  -1   7  19      105.12      106.47      6.27 o 
   0   7  19       15.01       14.21      4.10 o 
   1   7  19        4.08        4.58      3.61 o 
   2   7  19      111.36      105.13      5.97 o 
   3   7  19       11.42        8.67      3.42 o 
   4   7  19       31.85       34.81      4.32 o 
   5   7  19       12.43        8.25      3.21 o 
   6   7  19       44.08       41.85      4.58 o 
  -9   8  19        3.05        5.62      5.88 o 
  -8   8  19        0.03        7.54      5.45 o 
  -7   8  19       27.36       34.47      5.98 o 
  -6   8  19      165.83      172.89      8.94 o 
  -5   8  19       10.05       11.00      4.89 o 
  -4   8  19      117.83      123.69      7.48 o 
  -3   8  19       58.71       59.98      5.88 o 
  -2   8  19        3.70        4.79      4.30 o 
  -1   8  19      407.74      425.87     12.11 o 
   0   8  19      155.43      149.06      9.09 o 
   1   8  19        0.38        2.19      4.68 o 
   2   8  19      153.99      149.08      7.34 o 
   3   8  19        8.78        9.20      3.68 o 
   4   8  19       11.02       18.26      5.00 o 
   5   8  19        6.96        1.62      4.06 o 
   6   8  19        1.46        2.62      7.53 o 
  -8   9  19       34.61       34.24      6.34 o 
  -7   9  19      105.54      107.83      8.04 o 
  -6   9  19        2.83        3.99      4.92 o 
  -5   9  19      183.14      201.45      9.57 o 
  -4   9  19       89.65       88.20     14.60 o 
  -3   9  19      326.23      354.51     14.22 o 
  -2   9  19      364.81      348.84     11.40 o 
  -1   9  19        2.00       -0.89      6.22 o 
   0   9  19       73.92       74.97      7.20 o 
   1   9  19      239.96      239.28     11.61 o 
   2   9  19        8.80       11.05      3.76 o 
   3   9  19      108.80      115.56      5.96 o 
   4   9  19      112.61      121.32      6.38 o 
   5   9  19       72.94       78.80      5.63 o 
  -7  10  19        3.16       10.51      5.71 o 
  -6  10  19       12.27       19.04      5.93 o 
  -5  10  19        1.21        1.24      5.19 o 
  -4  10  19       78.67       92.98      7.61 o 
  -3  10  19       19.43       31.10      5.41 o 
  -2  10  19       41.36       46.26      6.82 o 
  -1  10  19        1.08        0.00      5.03 o 
   0  10  19       15.21       19.92      5.94 o 
   1  10  19        1.30        1.88      5.77 o 
   2  10  19       58.72       57.99      5.93 o 
   3  10  19        5.66        7.92      3.96 o 
   4  10  19        1.62        1.55      4.10 o 
  -6  11  19       32.26       34.39      6.56 o 
  -5  11  19        8.87        1.02      5.19 o 
  -4  11  19      164.12      168.40      9.05 o 
  -3  11  19      263.37      310.71     12.87 o 
  -2  11  19        1.84        0.99      5.55 o 
  -1  11  19       42.15       43.53      6.91 o 
   0  11  19        0.45       -4.08      5.31 o 
   1  11  19        1.15       -4.25      4.25 o 
   2  11  19       48.19       53.33      6.27 o 
  -3  12  19       95.57       93.00      7.14 o 
  -2  12  19       53.03       53.12     10.22 o 
  -1  12  19        2.28        5.80     11.10 o 
   0  12  19        2.56       -1.45      5.94 o 
 -11   0  20      392.10      440.60     23.10 o 
 -10   0  20        0.32        3.16      5.55 o 
  -9   0  20        9.48       12.49      8.44 o 
  -8   0  20      283.30      292.54     24.43 o 
  -7   0  20       39.04       29.99      5.31 o 
  -6   0  20       47.20       39.56      5.31 o 
  -5   0  20      110.23       88.66      6.28 o 
  -4   0  20     1029.38     1036.56     34.20 o 
  -3   0  20        2.86       -1.18      3.61 o 
  -2   0  20      141.65      153.68     11.55 o 
  -1   0  20      858.80      833.24     30.20 o 
   0   0  20       97.07       98.81      6.82 o 
   1   0  20      658.73      623.47     12.39 o 
   2   0  20       46.96       47.67      3.89 o 
   3   0  20      396.09      357.72      8.84 o 
   4   0  20       61.58       48.95      3.87 o 
   5   0  20       76.68       81.75      5.45 o 
   6   0  20      286.03      308.54     12.87 o 
   7   0  20       57.71       62.76     11.44 o 
   8   0  20       51.40       56.09      5.80 o 
 -11   1  20        0.54        2.20      5.08 o 
 -10   1  20        0.63       -4.71      4.71 o 
  -9   1  20       82.13       82.31      7.61 o 
  -8   1  20       16.89       12.16      4.56 o 
  -7   1  20       39.59       44.58      4.94 o 
  -6   1  20        5.97       -1.00      5.63 o 
  -5   1  20       53.09       51.96      4.92 o 
  -4   1  20      870.53      851.09     18.12 o 
  -3   1  20       57.32       53.80      4.23 o 
  -2   1  20        0.92        2.42      3.52 o 
  -1   1  20      163.17      165.08      7.18 o 
   0   1  20        3.00        4.00      2.76 o 
   1   1  20       70.26       61.58      2.97 o 
   2   1  20       65.98       73.51      2.89 o 
   3   1  20        0.75       -1.99      1.99 o 
   4   1  20       51.90       47.24      2.95 o 
   5   1  20      113.37      110.73      4.75 o 
   6   1  20       11.61        1.96      2.76 o 
   7   1  20       31.96       42.45      3.78 o 
   8   1  20       37.30       45.54      4.01 o 
 -11   2  20        2.61       -3.58      4.89 o 
 -10   2  20        0.65       -4.94      4.94 o 
  -9   2  20        9.72       13.32      4.62 o 
  -8   2  20        1.13       -4.04      4.04 o 
  -7   2  20      214.66      206.10      7.50 o 
  -6   2  20       25.32       21.28      3.84 o 
  -5   2  20        0.08       -1.38      3.15 o 
  -4   2  20      315.99      322.35     13.85 o 
  -3   2  20       19.17       19.06      5.75 o 
  -2   2  20       27.41       34.13      4.22 o 
  -1   2  20       83.24       91.42      5.36 o 
   0   2  20       43.14       45.89      4.10 o 
   1   2  20      114.13      108.97      3.79 o 
   2   2  20       14.95       10.05      2.44 o 
   3   2  20       39.25       32.26      2.44 o 
   4   2  20        5.57       10.22      2.20 o 
   5   2  20       83.25       86.81      3.70 o 
   6   2  20       35.43       38.89      3.48 o 
   7   2  20        3.77        1.22      2.95 o 
   8   2  20       22.22       41.01      7.54 o 
 -11   3  20        6.63       -0.89      4.94 o 
 -10   3  20        1.34       -1.96      4.56 o 
  -9   3  20       14.53       19.89      7.66 o 
  -8   3  20        2.02       -2.46      3.76 o 
  -7   3  20      656.39      667.87     14.30 o 
  -6   3  20      286.33      311.87      9.22 o 
  -5   3  20     1097.55     1112.93     20.38 o 
  -4   3  20      196.40      201.37      7.07 o 
  -3   3  20       47.98       53.86      6.62 o 
  -2   3  20      490.94      510.15     13.10 o 
  -1   3  20      292.63      283.30      8.98 o 
   0   3  20      264.98      250.80      7.29 o 
   1   3  20      216.83      222.95      6.77 o 
   2   3  20     1246.53     1233.25     17.61 o 
   3   3  20        2.20       -2.44      2.65 o 
   4   3  20       19.99       36.61      3.14 o 
   5   3  20      404.86      447.37      8.81 o 
   6   3  20        8.78        4.85      2.86 o 
   7   3  20       28.40       28.39      3.48 o 
 -11   4  20       40.68       50.12      8.46 o 
 -10   4  20        0.34       -3.62      4.71 o 
  -9   4  20        0.37        1.41      4.10 o 
  -8   4  20       42.92       50.74      4.93 o 
  -7   4  20       94.65       86.49      5.56 o 
  -6   4  20      626.61      644.63     13.83 o 
  -5   4  20        2.68        8.18      3.51 o 
  -4   4  20        5.70        6.01      3.39 o 
  -3   4  20       74.00       95.50      5.98 o 
  -2   4  20     1288.76     1222.97     40.86 o 
  -1   4  20        1.26        1.75      3.76 o 
   0   4  20      281.76      307.38      9.98 o 
   1   4  20      307.98      287.01      8.06 o 
   2   4  20      131.31      138.62      4.83 o 
   3   4  20      510.00      556.49     15.26 o 
   4   4  20       87.75       92.92      4.35 o 
   5   4  20       80.08       79.05      4.42 o 
   6   4  20       37.01       39.46      6.39 o 
   7   4  20        5.41        7.71      6.28 o 
 -10   5  20       35.19       25.30      6.11 o 
  -9   5  20       26.54       27.44      5.80 o 
  -8   5  20        1.79        8.95      5.08 o 
  -7   5  20       22.90       11.92      4.89 o 
  -6   5  20      122.58      132.81      7.66 o 
  -5   5  20       48.91       45.60      5.59 o 
  -4   5  20       21.26       22.04      4.89 o 
  -3   5  20      520.41      510.50     17.70 o 
  -2   5  20       43.87       43.55      5.44 o 
  -1   5  20      675.91      694.96     21.70 o 
   0   5  20      105.15      104.92      6.11 o 
   1   5  20       20.47       32.26      4.06 o 
   2   5  20       34.07       45.70      6.61 o 
   3   5  20       72.95       75.87      3.89 o 
   4   5  20       43.94       38.44      3.67 o 
   5   5  20       12.72        8.79      3.68 o 
   6   5  20       24.36       14.21      3.96 o 
   7   5  20        2.26       -1.73      3.72 o 
 -10   6  20        1.17        4.46      5.59 o 
  -9   6  20        3.12        5.48      5.23 o 
  -8   6  20       10.01       15.18      5.28 o 
  -7   6  20        1.08       -2.83      4.56 o 
  -6   6  20      148.45      147.18      7.90 o 
  -5   6  20       62.53       73.40      6.34 o 
  -4   6  20        6.59        7.89      4.58 o 
  -3   6  20      324.05      327.23     13.87 o 
  -2   6  20        4.75        2.41      3.88 o 
  -1   6  20        0.47       -0.70      4.02 o 
   0   6  20       15.29       13.34      4.39 o 
   1   6  20      367.42      350.92      9.10 o 
   2   6  20       24.32       27.67      4.85 o 
   3   6  20       88.69       83.89      5.07 o 
   4   6  20      267.33      262.46     11.41 o 
   5   6  20      153.92      154.49      6.49 o 
   6   6  20        2.67       -1.86      4.01 o 
  -9   7  20      110.48      106.41      8.75 o 
  -8   7  20        8.06        4.21      5.35 o 
  -7   7  20       50.09       61.41      6.63 o 
  -6   7  20      321.64      318.69     22.87 o 
  -5   7  20       16.24       20.69      5.41 o 
  -4   7  20      268.97      292.46     10.82 o 
  -3   7  20       91.97       94.16      8.73 o 
  -2   7  20      881.82      866.67     19.65 o 
  -1   7  20      161.16      178.43      8.17 o 
   0   7  20        0.67       -2.18      4.28 o 
   1   7  20      144.61      147.34      9.09 o 
   2   7  20      619.43      648.69     17.32 o 
   3   7  20       10.23        8.80      3.60 o 
   4   7  20       95.42       91.12      5.40 o 
   5   7  20      207.91      204.00     11.80 o 
   6   7  20      118.07      107.08      5.83 o 
  -9   8  20       79.61       90.04      8.31 o 
  -8   8  20       52.72       60.51      7.38 o 
  -7   8  20       26.43       30.95      6.11 o 
  -6   8  20       50.50       57.48      6.43 o 
  -5   8  20       79.75       77.28     12.98 o 
  -4   8  20       12.65        9.76      4.83 o 
  -3   8  20      119.15      116.37      9.36 o 
  -2   8  20       24.31       33.81      5.23 o 
  -1   8  20       24.55       30.44      4.77 o 
   0   8  20       21.11       15.99      5.65 o 
   1   8  20      104.38      116.29     23.54 o 
   2   8  20       29.36       28.39      5.08 o 
   3   8  20       32.28       30.16      4.20 o 
   4   8  20       42.54       33.40      4.78 o 
   5   8  20        6.81        8.04      4.32 o 
  -8   9  20        4.72        3.54      8.16 o 
  -7   9  20        1.16       -2.13      6.36 o 
  -6   9  20        0.09       -4.67      4.67 o 
  -5   9  20        1.18       -4.75      4.75 o 
  -4   9  20       81.63       67.90      7.84 o 
  -3   9  20        4.76        6.81      6.57 o 
  -2   9  20        7.36       11.55      4.71 o 
  -1   9  20      123.17      111.18      9.33 o 
   0   9  20        0.01       -3.55      5.03 o 
   1   9  20       17.91       15.43      6.22 o 
   2   9  20       40.62       36.61      4.20 o 
   3   9  20        0.16       -0.84      3.92 o 
   4   9  20       19.43       24.23      4.87 o 
  -7  10  20        1.12       -0.89      9.77 o 
  -6  10  20       26.66       24.63      6.76 o 
  -5  10  20      226.60      202.89     20.39 o 
  -4  10  20       16.90       14.78      5.52 o 
  -3  10  20      144.76      143.91      9.99 o 
  -2  10  20       61.11       55.64      8.88 o 
  -1  10  20       44.78       60.77      7.99 o 
   0  10  20       55.00       48.32      6.57 o 
   1  10  20      107.76       88.25      9.77 o 
   2  10  20        2.30        3.88      4.68 o 
   3  10  20       37.70       35.92      4.67 o 
  -5  11  20        0.30       -4.04      6.19 o 
  -4  11  20       96.22      118.72      8.02 o 
  -3  11  20       25.09       28.43      9.77 o 
  -2  11  20       74.29       90.28      8.46 o 
  -1  11  20        2.64        7.55      5.65 o 
   0  11  20        3.67       -3.76      5.31 o 
   1  11  20       32.06       46.56      5.80 o 
 -11   1  21        4.58        4.42      5.19 o 
 -10   1  21       28.38       25.29      5.41 o 
  -9   1  21       57.93       71.27      6.27 o 
  -8   1  21        0.26       -4.18      4.18 o 
  -7   1  21        5.67        7.78      6.86 o 
  -6   1  21      264.25      259.77      9.75 o 
  -5   1  21       30.79       33.53      3.96 o 
  -4   1  21        7.04        2.58      3.20 o 
  -3   1  21      176.68      189.48      6.60 o 
  -2   1  21      433.36      396.67     12.05 o 
  -1   1  21       38.32       48.09      4.47 o 
   0   1  21       59.82       68.39      5.08 o 
   1   1  21       49.26       37.17      2.57 o 
   2   1  21      576.90      549.08      9.53 o 
   3   1  21      146.23      136.16      4.20 o 
   4   1  21        2.87        1.78      2.25 o 
   5   1  21       57.10       53.47      3.52 o 
   6   1  21      252.05      283.29      9.98 o 
   7   1  21        3.44        4.63      3.17 o 
 -11   2  21      105.87      119.09      8.60 o 
 -10   2  21       63.82       65.91      7.58 o 
  -9   2  21       37.61       53.30      6.07 o 
  -8   2  21       24.79       27.91      4.94 o 
  -7   2  21      256.59      265.40     11.10 o 
  -6   2  21       37.05       36.63      4.29 o 
  -5   2  21      457.65      445.67     10.53 o 
  -4   2  21       36.57       36.39      4.13 o 
  -3   2  21        0.64        1.54      3.12 o 
  -2   2  21      636.09      624.14     15.18 o 
  -1   2  21       15.43       13.85      3.94 o 
   0   2  21       21.09       13.69      3.72 o 
   1   2  21      789.35      791.30     13.57 o 
   2   2  21      404.25      378.87      7.07 o 
   3   2  21      369.88      371.30      6.44 o 
   4   2  21      262.99      265.32      5.86 o 
   5   2  21       33.96       37.01      3.32 o 
   6   2  21       17.79       12.91      3.22 o 
   7   2  21      166.60      196.88      7.98 o 
 -11   3  21        0.14       -4.02      5.19 o 
 -10   3  21        5.15        3.94      5.08 o 
  -9   3  21       11.92       14.53      4.89 o 
  -8   3  21      132.26      149.49      6.85 o 
  -7   3  21      113.48      119.62      6.28 o 
  -6   3  21      147.72      163.69      6.91 o 
  -5   3  21      274.05      282.77      8.39 o 
  -4   3  21      232.49      231.71      7.81 o 
  -3   3  21      303.61      287.07      9.50 o 
  -2   3  21      134.51      140.58      6.86 o 
  -1   3  21      132.95      121.78      6.34 o 
   0   3  21       44.62       48.10      4.03 o 
   1   3  21       41.45       41.07      3.42 o 
   2   3  21       13.40       15.84      2.65 o 
   3   3  21       14.88       18.38      2.97 o 
   4   3  21      145.28      152.58      4.80 o 
   5   3  21       50.40       61.85      3.43 o 
   6   3  21       36.54       39.53      3.91 o 
   7   3  21        4.56        0.57      3.40 o 
 -10   4  21      175.97      185.94     19.10 o 
  -9   4  21       28.36       16.71      5.59 o 
  -8   4  21        2.02        2.91      6.01 o 
  -7   4  21       39.23       48.05      6.11 o 
  -6   4  21       29.36       31.36      5.28 o 
  -5   4  21      409.02      410.46     12.49 o 
  -4   4  21       35.03       29.66      5.19 o 
  -3   4  21        6.87        6.66      5.65 o 
  -2   4  21       10.62       10.22     10.22 o 
  -1   4  21       86.64       81.53      5.54 o 
   0   4  21       57.77       58.70      5.19 o 
   1   4  21      254.27      252.53      8.02 o 
   2   4  21       23.87       25.18      3.60 o 
   3   4  21       11.59       18.00      3.07 o 
   4   4  21      249.57      242.16      6.33 o 
   5   4  21       90.92       84.54      4.62 o 
   6   4  21        6.01        4.15      3.76 o 
 -10   5  21        3.68        4.44      5.35 o 
  -9   5  21      207.31      221.52     10.37 o 
  -8   5  21        4.24       10.31      5.19 o 
  -7   5  21       18.95       10.72      4.89 o 
  -6   5  21      546.49      559.46     15.39 o 
  -5   5  21        0.24       -0.25      4.88 o 
  -4   5  21      144.13      162.00      8.31 o 
  -3   5  21      327.55      340.27     14.28 o 
  -2   5  21      165.00      168.23     10.24 o 
  -1   5  21      644.28      675.80     16.21 o 
   0   5  21      163.82      154.12      7.71 o 
   1   5  21        3.40        3.48      3.22 o 
   2   5  21      551.67      558.24     14.18 o 
   3   5  21      175.77      185.27      6.87 o 
   4   5  21       13.91       11.80      3.23 o 
   5   5  21      162.15      168.24      6.96 o 
   6   5  21       15.53       10.33      3.96 o 
  -9   6  21        1.49        6.57      5.48 o 
  -8   6  21        2.37       -1.11      5.08 o 
  -7   6  21       63.54       64.47      6.75 o 
  -6   6  21       18.36       15.81      5.19 o 
  -5   6  21      112.12      126.96     12.13 o 
  -4   6  21       14.78       10.51      4.67 o 
  -3   6  21       32.01       26.12      6.57 o 
  -2   6  21      394.01      399.11     15.93 o 
  -1   6  21      145.67      143.51      9.93 o 
   0   6  21      190.32      183.82      8.17 o 
   1   6  21       61.23       50.35      6.57 o 
   2   6  21       60.79       68.42      5.59 o 
   3   6  21       57.58       58.65      4.73 o 
   4   6  21       77.93       71.51      5.21 o 
   5   6  21       11.65       12.01      3.90 o 
   6   6  21       12.29       23.98      9.77 o 
  -9   7  21        3.84       -0.78      5.41 o 
  -8   7  21       20.37       19.79      5.81 o 
  -7   7  21       22.57       27.85      5.93 o 
  -6   7  21      106.10      109.36      7.66 o 
  -5   7  21       24.91       13.39      5.19 o 
  -4   7  21        8.00        4.41      5.08 o 
  -3   7  21       93.58       94.42     12.88 o 
  -2   7  21        0.59        4.00      4.39 o 
  -1   7  21      101.44      116.95     10.96 o 
   0   7  21        0.81        1.33      4.25 o 
   1   7  21      209.36      230.66     11.61 o 
   2   7  21        0.39        3.94      4.18 o 
   3   7  21        0.18       -3.65      3.65 o 
   4   7  21        1.08       -4.36      4.36 o 
   5   7  21       18.66       20.23      5.45 o 
  -8   8  21       62.97       77.45      7.90 o 
  -7   8  21       75.48       96.42      7.90 o 
  -6   8  21       57.04       58.45      6.75 o 
  -5   8  21        0.91        2.28      7.87 o 
  -4   8  21      141.89      131.12      8.12 o 
  -3   8  21       17.55       15.51      6.82 o 
  -2   8  21      284.55      288.87     12.39 o 
  -1   8  21        0.50       -2.86      4.18 o 
   0   8  21       87.74       82.04     16.88 o 
   1   8  21      200.60      213.79     11.31 o 
   2   8  21       14.20       10.49      4.30 o 
   3   8  21      105.33      121.71      6.22 o 
   4   8  21      235.85      254.79      8.82 o 
  -7   9  21       70.26       87.58      7.99 o 
  -6   9  21      179.19      172.65      9.46 o 
  -5   9  21        7.61        6.13      5.19 o 
  -4   9  21       19.07       26.16      5.71 o 
  -3   9  21      110.67       93.91      8.73 o 
  -2   9  21        0.40       -2.81      4.42 o 
  -1   9  21       19.52       21.29      7.11 o 
   0   9  21      190.59      182.97     10.66 o 
   1   9  21        1.58       -3.45      5.31 o 
   2   9  21       53.97       62.61     11.20 o 
   3   9  21      182.81      192.24      7.88 o 
  -5  10  21       12.59       13.94      8.02 o 
  -4  10  21      226.99      254.22     11.22 o 
  -3  10  21        1.31       -3.68      6.57 o 
  -2  10  21       46.18       60.61      7.20 o 
  -1  10  21        2.80        8.17      7.11 o 
   0  10  21        2.10        1.54      5.94 o 
   1  10  21      119.99      114.46      9.09 o 
   2  10  21        0.48       -3.55      7.11 o 
  -2  11  21        3.16        0.42      7.99 o 
 -11   0  22        6.19        7.99     10.66 o 
 -10   0  22      159.66      156.34     14.21 o 
  -9   0  22       91.45       99.49     12.44 o 
  -8   0  22        2.57        4.44      8.88 o 
  -7   0  22       82.91      105.71     11.55 o 
  -6   0  22      517.77      490.35     22.21 o 
  -5   0  22        4.99        8.88      7.11 o 
  -4   0  22       53.10       75.51      9.77 o 
  -3   0  22       52.76       63.96      8.88 o 
  -2   0  22      167.16      147.86      9.36 o 
  -1   0  22      755.56      743.05     38.20 o 
   0   0  22      142.60       94.03      7.04 o 
   1   0  22      393.88      401.31     16.88 o 
   2   0  22      119.89      105.66      4.96 o 
   3   0  22        4.26        3.76      3.22 o 
   4   0  22       17.03       17.88      4.04 o 
   5   0  22      457.79      509.56     13.33 o 
   6   0  22        0.30        4.27      4.25 o 
 -10   1  22        0.03       -4.83      4.83 o 
  -9   1  22      142.27      156.86      8.21 o 
  -8   1  22        1.20        4.33      4.42 o 
  -7   1  22       62.45       59.18      6.62 o 
  -6   1  22      169.79      190.50      7.25 o 
  -5   1  22        0.80       -1.57      3.31 o 
  -4   1  22       86.30       77.94      5.26 o 
  -3   1  22       46.02       52.59      8.08 o 
  -2   1  22      162.21      161.53      7.79 o 
  -1   1  22       28.27       24.15      4.37 o 
   0   1  22       16.96       21.60      4.14 o 
   1   1  22       80.23       80.05      3.76 o 
   2   1  22        1.00        3.50      2.40 o 
   3   1  22      127.29      119.67      3.59 o 
   4   1  22        5.91        4.50      2.44 o 
   5   1  22        0.60        0.72      3.09 o 
   6   1  22      165.54      178.69      5.89 o 
 -10   2  22       23.58       29.49      5.41 o 
  -9   2  22       47.95       58.03      6.48 o 
  -8   2  22       20.00       18.54      4.89 o 
  -7   2  22        3.36        5.17      3.76 o 
  -6   2  22       20.90       17.18      3.84 o 
  -5   2  22       42.78       43.95      4.29 o 
  -4   2  22       54.96       57.22      4.65 o 
  -3   2  22       19.59       21.64      3.97 o 
  -2   2  22       40.96       41.44      5.31 o 
  -1   2  22       59.27       50.31      4.75 o 
   0   2  22       12.20        8.63      4.04 o 
   1   2  22      143.39      147.16      5.16 o 
   2   2  22       14.31       13.48      2.44 o 
   3   2  22       56.92       55.59      3.06 o 
   4   2  22       37.76       35.17      2.97 o 
   5   2  22        4.74       -0.35      2.79 o 
   6   2  22       35.87       42.11      3.72 o 
 -10   3  22       60.97       56.96      6.31 o 
  -9   3  22      276.57      278.31     10.75 o 
  -8   3  22      160.51      173.37      7.50 o 
  -7   3  22       50.47       40.96      4.73 o 
  -6   3  22       40.17       42.93      4.48 o 
  -5   3  22      185.99      179.19     10.13 o 
  -4   3  22      390.50      358.00     17.18 o 
  -3   3  22       63.46       74.42      5.45 o 
  -2   3  22      218.81      216.64     12.80 o 
  -1   3  22      200.39      174.55      7.66 o 
   0   3  22      141.18      168.02      6.92 o 
   1   3  22      512.76      498.23      9.92 o 
   2   3  22       19.11       23.68      3.32 o 
   3   3  22      578.00      611.03     10.65 o 
   4   3  22        6.01        6.17      3.06 o 
   5   3  22       10.86        9.83      3.46 o 
   6   3  22        1.08        2.39      3.38 o 
 -10   4  22       13.55       15.10      6.91 o 
  -9   4  22       88.89      111.59      7.99 o 
  -8   4  22       14.52       14.24      5.23 o 
  -7   4  22       34.83       34.06      5.59 o 
  -6   4  22       68.11       59.05      6.11 o 
  -5   4  22        0.27        1.50      4.56 o 
  -4   4  22      354.24      366.73     12.17 o 
  -3   4  22      231.02      230.05     27.54 o 
  -2   4  22       78.76       89.35      8.09 o 
  -1   4  22      466.34      464.32     17.77 o 
   0   4  22      172.74      144.04      7.27 o 
   1   4  22       30.59       29.91      4.71 o 
   2   4  22      400.61      439.70     15.49 o 
   3   4  22       44.39       51.73      4.41 o 
   4   4  22      122.11      130.71      5.30 o 
   5   4  22       21.02       21.34      3.59 o 
   6   4  22      133.77      148.60      6.74 o 
  -9   5  22        4.04        3.30      5.35 o 
  -8   5  22       12.33       24.45      7.85 o 
  -7   5  22        8.10       20.63      5.19 o 
  -6   5  22        2.17        2.23      4.67 o 
  -5   5  22       16.02       21.39      6.72 o 
  -4   5  22       82.10       71.87      6.45 o 
  -3   5  22      147.81      143.41     10.22 o 
  -2   5  22        0.68        2.66      8.44 o 
  -1   5  22       57.35       70.80      7.68 o 
   0   5  22       24.88       22.14      4.83 o 
   1   5  22        2.73        8.17      4.42 o 
   2   5  22       10.77        4.15      4.04 o 
   3   5  22       35.68       34.94      4.24 o 
   4   5  22        0.11        3.36      3.87 o 
   5   5  22       31.76       31.96      4.07 o 
  -9   6  22        1.35        3.34      6.44 o 
  -8   6  22        1.60       -0.47      5.19 o 
  -7   6  22       94.75       98.31      7.48 o 
  -6   6  22        0.50       -1.91      4.71 o 
  -5   6  22       25.95       19.38      5.19 o 
  -4   6  22        9.34       17.44     11.38 o 
  -3   6  22      282.93      273.18     13.23 o 
  -2   6  22        0.79        0.10      5.55 o 
  -1   6  22      114.23      117.21      8.39 o 
   0   6  22      165.47      176.24      8.31 o 
   1   6  22      239.44      239.42     11.31 o 
   2   6  22        1.06        0.53      4.04 o 
   3   6  22       20.45       16.96      4.38 o 
   4   6  22      102.69      107.41      5.96 o 
   5   6  22       15.33       13.58      4.94 o 
  -8   7  22       79.90       88.27      7.79 o 
  -7   7  22       10.29        9.99      5.52 o 
  -6   7  22      101.07      107.89      7.99 o 
  -5   7  22       43.57       54.72      6.45 o 
  -4   7  22       91.44       78.86      7.08 o 
  -3   7  22        9.79       18.33      8.44 o 
  -2   7  22      178.53      194.61     18.21 o 
  -1   7  22        0.89        0.80      4.30 o 
   0   7  22      378.36      398.16     15.99 o 
   1   7  22        1.08       -3.55      5.03 o 
   2   7  22       18.22       18.67      4.67 o 
   3   7  22       85.50       84.49      5.51 o 
   4   7  22       43.00       42.82      5.04 o 
  -7   8  22       59.49       65.13      7.61 o 
  -6   8  22       92.82      100.90      8.12 o 
  -5   8  22       62.40       47.52      7.43 o 
  -4   8  22       97.54       92.57      7.48 o 
  -3   8  22       15.73       12.44      6.91 o 
  -2   8  22       14.85       16.96      8.88 o 
  -1   8  22       16.76       24.55      4.94 o 
   0   8  22       10.91       12.76      6.22 o 
   1   8  22        2.14       -4.84      5.55 o 
   2   8  22       81.70       79.95      8.17 o 
   3   8  22      139.58      143.62      6.87 o 
  -6   9  22        5.40        2.12      5.45 o 
  -5   9  22       23.99       17.39      5.98 o 
  -4   9  22        3.08        2.55      5.35 o 
  -3   9  22       10.99       11.03      7.46 o 
  -2   9  22       24.72       26.30     10.22 o 
  -1   9  22       15.85       13.95      6.19 o 
   0   9  22       34.55       48.34      7.83 o 
   1   9  22        3.19       11.15      8.44 o 
   2   9  22       13.62       19.07      5.41 o 
  -4  10  22       46.81       40.38      7.83 o 
  -3  10  22        0.38        0.57      8.44 o 
  -2  10  22       54.18       67.51     11.55 o 
  -1  10  22      118.97      135.64     14.21 o 
   0  10  22       89.93       87.61      9.33 o 
 -10   1  23       27.66       38.52      7.83 o 
  -9   1  23        8.75       19.10      6.91 o 
  -8   1  23      115.68      120.97      8.79 o 
  -7   1  23      311.14      335.04     13.49 o 
  -6   1  23       54.00       51.08      5.75 o 
  -5   1  23       55.18       60.73      5.71 o 
  -4   1  23      129.81      116.29      7.94 o 
  -3   1  23       35.69       39.92      5.08 o 
  -2   1  23      251.33      253.82     15.65 o 
  -1   1  23      316.22      336.93     14.81 o 
   0   1  23       44.18       49.83      5.87 o 
   1   1  23      278.28      279.45     12.80 o 
   2   1  23        1.03       -2.16      2.28 o 
   3   1  23        8.32        3.20      2.52 o 
   4   1  23       56.29       61.36      3.53 o 
   5   1  23       15.42       17.75      3.19 o 
   6   1  23       45.28       42.67      4.86 o 
 -10   2  23       16.71        9.45      5.59 o 
  -9   2  23      273.46      293.48     10.93 o 
  -8   2  23       18.14       15.03      5.08 o 
  -7   2  23      158.80      162.59      7.56 o 
  -6   2  23       31.74       38.97      4.62 o 
  -5   2  23      211.12      230.68      8.02 o 
  -4   2  23       97.72      115.14      5.93 o 
  -3   2  23      111.55      126.45      5.90 o 
  -2   2  23      341.63      323.40     10.72 o 
  -1   2  23      148.05      146.78      7.48 o 
   0   2  23      570.99      574.20     17.25 o 
   1   2  23        0.27       -3.22      3.22 o 
   2   2  23      156.61      175.22      5.74 o 
   3   2  23       53.54       64.60      3.44 o 
   4   2  23       53.83       55.93      4.30 o 
   5   2  23      101.17      102.15      4.57 o 
 -10   3  23       11.19       15.77      7.46 o 
  -9   3  23       56.19       51.64      6.67 o 
  -8   3  23       57.09       59.44      5.63 o 
  -7   3  23      166.15      161.59      7.82 o 
  -6   3  23       43.79       53.15      5.04 o 
  -5   3  23       45.62       52.98      5.04 o 
  -4   3  23       56.88       63.62      4.93 o 
  -3   3  23       45.63       50.55      5.23 o 
  -2   3  23       39.25       47.65      5.19 o 
  -1   3  23       49.52       47.61      6.82 o 
   0   3  23        0.02        4.24      9.77 o 
   1   3  23       76.31       80.22      5.93 o 
   2   3  23       32.28       36.71      4.06 o 
   3   3  23        4.83        7.63      2.75 o 
   4   3  23       15.66       18.50      3.62 o 
   5   3  23      140.64      156.09      6.72 o 
  -9   4  23        1.06        7.00      5.41 o 
  -8   4  23       56.98       55.36      6.83 o 
  -7   4  23        4.17        5.22      4.89 o 
  -6   4  23       73.26       70.05      6.45 o 
  -5   4  23       31.96       35.36      5.59 o 
  -4   4  23        5.83       -0.92      8.17 o 
  -3   4  23      354.27      348.08     14.51 o 
  -2   4  23      111.88      100.47      8.73 o 
  -1   4  23       54.93       46.69      7.20 o 
   0   4  23       92.98       77.96      5.98 o 
   1   4  23       18.57       17.22      4.56 o 
   2   4  23       26.58       31.78      4.67 o 
   3   4  23       26.16       34.77      4.32 o 
   4   4  23       27.79       32.25      3.94 o 
   5   4  23       14.07        5.63      3.52 o 
  -9   5  23        4.05       -4.71      6.22 o 
  -8   5  23       81.29       87.60      7.66 o 
  -7   5  23       12.35       11.18      5.41 o 
  -6   5  23        3.75       -2.94      4.67 o 
  -5   5  23       17.51       17.47      8.24 o 
  -4   5  23      336.07      355.48     12.38 o 
  -3   5  23        2.86        7.11      6.19 o 
  -2   5  23       11.49        9.01      6.66 o 
  -1   5  23      348.34      331.56     14.28 o 
   0   5  23        0.47        5.72      4.30 o 
   1   5  23       63.36       67.26      7.27 o 
   2   5  23      229.03      251.77      9.39 o 
   3   5  23        9.55       11.99      4.03 o 
   4   5  23      167.15      188.82      7.82 o 
  -8   6  23       26.61       20.08      6.31 o 
  -7   6  23       13.44        5.24      5.59 o 
  -6   6  23        7.03       -1.21      4.99 o 
  -5   6  23       58.74       71.11      6.96 o 
  -4   6  23       33.25       33.66      5.88 o 
  -3   6  23       83.03       92.77     11.99 o 
  -2   6  23        0.20        2.09     10.22 o 
  -1   6  23       14.59       10.66      6.28 o 
   0   6  23      214.27      259.21      9.79 o 
   1   6  23        0.15        0.31      5.33 o 
   2   6  23       24.39       27.59      4.89 o 
   3   6  23      202.82      220.11      7.96 o 
   4   6  23        2.96       -2.38      3.96 o 
  -7   7  23        0.77       -5.53      7.07 o 
  -6   7  23        6.69        9.24      5.45 o 
  -5   7  23       30.53       25.87      5.71 o 
  -4   7  23       27.53       41.35      6.11 o 
  -3   7  23        0.05        2.16      6.66 o 
  -2   7  23       39.32       46.13      7.55 o 
  -1   7  23        1.36        4.44      4.71 o 
   0   7  23        0.29       -2.86      5.55 o 
   1   7  23        2.27       -2.56      5.31 o 
   2   7  23       43.64       51.04      7.20 o 
   3   7  23       20.69       28.34      4.86 o 
  -6   8  23       28.73       19.34      6.04 o 
  -5   8  23       64.18       83.62      7.79 o 
  -4   8  23       25.84       23.38      6.11 o 
  -3   8  23      118.95      116.72     13.77 o 
  -2   8  23       47.92       58.19     13.77 o 
  -1   8  23       96.06      109.55      8.46 o 
   0   8  23      196.03      195.27     10.98 o 
   1   8  23       29.25       37.71      8.44 o 
   2   8  23       66.07       76.40      6.48 o 
  -4   9  23       64.53       80.29      7.87 o 
  -3   9  23       17.38       22.99      7.99 o 
  -2   9  23       32.03       17.77     10.66 o 
  -1   9  23      243.70      272.55     13.15 o 
   0   9  23       11.83       18.82      6.82 o 
  -9   0  24       11.05        1.78      8.88 o 
  -8   0  24      142.95      149.24     13.32 o 
  -7   0  24       21.20       14.21      7.99 o 
  -6   0  24       11.32       -6.22      7.99 o 
  -5   0  24      329.95      371.31     19.54 o 
  -4   0  24       81.14       67.58      7.46 o 
  -3   0  24       93.60       85.55      7.83 o 
  -2   0  24       17.02       30.33      6.40 o 
  -1   0  24      128.94      141.48      9.17 o 
   0   0  24      286.98      295.74     12.59 o 
   1   0  24      303.12      331.22     13.87 o 
   2   0  24        0.11        1.84      3.76 o 
   3   0  24        3.25        2.04      5.50 o 
   4   0  24      546.04      546.76     14.18 o 
   5   0  24       30.90       37.25      5.28 o 
  -9   1  24       74.23       78.53      8.79 o 
  -8   1  24        2.99        2.71      6.57 o 
  -7   1  24        6.94       14.84      5.45 o 
  -6   1  24      122.73      126.25      7.38 o 
  -5   1  24       36.85       44.02      5.52 o 
  -4   1  24       88.03       87.67      6.23 o 
  -3   1  24      176.54      188.41     14.01 o 
  -2   1  24       30.73       28.60      4.99 o 
  -1   1  24       21.32       26.30      4.21 o 
   0   1  24      120.56      127.32      6.16 o 
   1   1  24       12.25       16.10      3.87 o 
   2   1  24       24.34       27.18      3.01 o 
   3   1  24       90.95      104.47      4.06 o 
   4   1  24       22.87       24.52      3.72 o 
   5   1  24       51.97       49.32      3.96 o 
  -9   2  24        1.33       -3.21      6.57 o 
  -8   2  24        2.01        2.25      5.08 o 
  -7   2  24       66.67       58.28      5.38 o 
  -6   2  24       26.67       26.74      4.65 o 
  -5   2  24       16.48       14.98      4.12 o 
  -4   2  24       28.67       25.00      4.53 o 
  -3   2  24        4.00        5.25      3.84 o 
  -2   2  24       24.29       22.35      4.89 o 
  -1   2  24       10.41       10.70      4.14 o 
   0   2  24       13.11       14.23      5.02 o 
   1   2  24        4.60        2.90      3.76 o 
   2   2  24        5.30        4.32      2.79 o 
   3   2  24       89.88       94.29      3.97 o 
   4   2  24        4.82        4.76      3.01 o 
   5   2  24       51.17       57.75      7.54 o 
  -9   3  24        0.62       -5.75      5.75 o 
  -8   3  24       93.86      100.66      7.48 o 
  -7   3  24      177.88      172.16      9.15 o 
  -6   3  24      222.53      226.80     10.15 o 
  -5   3  24        0.02       -2.61      4.67 o 
  -4   3  24      160.13      164.96     11.87 o 
  -3   3  24      146.56      131.92      8.48 o 
  -2   3  24        0.01       -2.07      6.66 o 
  -1   3  24      280.15      279.46     13.01 o 
   0   3  24       74.24       76.38      8.09 o 
   1   3  24       46.00       56.84      6.49 o 
   2   3  24        1.67        4.42      3.23 o 
   3   3  24      305.67      354.62      8.84 o 
   4   3  24       18.55       23.45      3.77 o 
  -8   4  24        1.10        5.85      6.16 o 
  -7   4  24        9.30        5.18      5.19 o 
  -6   4  24       24.74       24.70      5.52 o 
  -5   4  24      129.58      150.94      8.51 o 
  -4   4  24       87.50       94.63      7.27 o 
  -3   4  24      162.10      190.77      8.94 o 
  -2   4  24      175.98      172.19     10.87 o 
  -1   4  24       45.74       46.45      8.88 o 
   0   4  24       63.15       67.93     10.22 o 
   1   4  24      302.64      323.27     10.89 o 
   2   4  24       27.44       26.13      6.61 o 
   3   4  24       65.39       76.51      4.90 o 
   4   4  24      221.77      246.03      9.22 o 
  -8   5  24       68.84       68.61      7.27 o 
  -7   5  24       38.67       47.78      6.56 o 
  -6   5  24       15.06       21.55      5.59 o 
  -5   5  24       11.95        4.06      4.83 o 
  -4   5  24       14.07        6.54      5.58 o 
  -3   5  24       25.88       29.09      7.46 o 
  -2   5  24       27.93       16.07      6.57 o 
  -1   5  24        0.06        2.76      6.66 o 
   0   5  24      117.45      121.64     10.22 o 
   1   5  24       17.36       22.67      6.66 o 
   2   5  24       59.36       68.02      5.71 o 
   3   5  24       16.40       16.03      5.39 o 
  -7   6  24        0.79       -3.67      5.19 o 
  -6   6  24        3.21        0.90      5.28 o 
  -5   6  24       54.50       63.55      7.18 o 
  -4   6  24      124.92      132.55      8.64 o 
  -3   6  24      375.10      390.41     19.10 o 
  -2   6  24      113.77      141.99     10.87 o 
  -1   6  24       32.86       44.64     11.55 o 
   0   6  24        4.07        3.07      4.42 o 
   1   6  24       97.79      105.17      8.73 o 
   2   6  24       19.96       20.52      7.99 o 
   3   6  24       68.44       89.60      6.83 o 
  -6   7  24        0.52       -3.53      6.49 o 
  -5   7  24      210.52      214.26     10.67 o 
  -4   7  24      180.10      200.70     16.35 o 
  -3   7  24       97.21      114.17     10.24 o 
  -2   7  24       37.65       34.64      7.46 o 
  -1   7  24      230.84      288.79     14.12 o 
   0   7  24       90.78       96.95     10.22 o 
   1   7  24       14.90       16.71      6.57 o 
   2   7  24      244.65      298.47     14.12 o 
  -5   8  24        1.47       10.66      6.91 o 
  -4   8  24        5.18       -5.54      5.54 o 
  -3   8  24       24.92       28.13      7.46 o 
  -2   8  24       21.38       31.36      7.55 o 
  -1   8  24        2.60       12.44      9.77 o 
   0   8  24        0.37       12.44      6.28 o 
  -8   1  25        0.31       -6.19      6.19 o 
  -7   1  25        1.81        2.30      7.24 o 
  -6   1  25      110.81      125.38      7.38 o 
  -5   1  25        6.45        1.11      4.94 o 
  -4   1  25       67.78       67.55      6.04 o 
  -3   1  25      268.62      286.23     14.07 o 
  -2   1  25        0.51       -1.55      4.14 o 
  -1   1  25       27.12       33.80      4.45 o 
   0   1  25      121.54      150.80      7.00 o 
   1   1  25        0.54        1.97      3.75 o 
   2   1  25       27.51       32.42      4.76 o 
   3   1  25      232.47      244.01      8.13 o 
   4   1  25       60.78       60.60      4.51 o 
  -8   2  25       70.90       75.13      8.44 o 
  -7   2  25       94.88      113.28      7.79 o 
  -6   2  25       24.76       17.74      5.59 o 
  -5   2  25        2.55       -2.64      4.89 o 
  -4   2  25      292.92      304.66     11.04 o 
  -3   2  25        0.78       -1.99      4.14 o 
  -2   2  25       80.40       80.77      6.34 o 
  -1   2  25       65.01       64.58      5.71 o 
   0   2  25       29.36       27.96      4.35 o 
   1   2  25      104.73      113.56      6.25 o 
   2   2  25       40.29       43.15      4.78 o 
   3   2  25      127.38      126.41      6.32 o 
   4   2  25      249.36      258.50     18.65 o 
  -8   3  25        6.08       14.17      5.59 o 
  -7   3  25      106.37      118.83      8.08 o 
  -6   3  25      101.03      121.23      8.12 o 
  -5   3  25        0.47       -4.67      4.67 o 
  -4   3  25       21.44       26.56      5.28 o 
  -3   3  25      346.58      350.71     12.08 o 
  -2   3  25       27.38       23.48      6.66 o 
  -1   3  25        5.11       12.56      6.40 o 
   0   3  25       64.55       66.35      7.68 o 
   1   3  25       21.41       16.35     13.77 o 
   2   3  25        0.06       -1.91      4.71 o 
   3   3  25       64.22       91.28      5.11 o 
  -7   4  25        6.28        4.47      4.92 o 
  -6   4  25       30.29       32.74      6.11 o 
  -5   4  25       16.02       17.28      5.59 o 
  -4   4  25        1.94        8.42      4.89 o 
  -3   4  25       12.58       12.74      5.79 o 
  -2   4  25        1.66       -1.73      5.94 o 
  -1   4  25        3.85        4.13      7.55 o 
   0   4  25       39.36       36.75      8.88 o 
   1   4  25        5.76        6.12      5.94 o 
   2   4  25       32.33       32.76      6.57 o 
   3   4  25        6.88        5.05      3.80 o 
  -7   5  25       67.51       73.13      7.68 o 
  -6   5  25       27.35       20.01      6.11 o 
  -5   5  25      269.26      272.78     16.35 o 
  -4   5  25       13.82       15.94      5.41 o 
  -3   5  25      126.50      137.07      8.42 o 
  -2   5  25       39.40       34.19      7.46 o 
  -1   5  25       63.91       90.18      8.73 o 
   0   5  25      137.83      119.33     14.66 o 
   1   5  25       75.35       67.21      7.20 o 
   2   5  25      128.69      164.64     10.35 o 
  -6   6  25       39.28       56.22      7.27 o 
  -5   6  25        6.29       -2.24      7.43 o 
  -4   6  25       39.66       43.06      9.31 o 
  -3   6  25       19.28       20.44      7.74 o 
  -2   6  25      299.10      347.52     15.55 o 
  -1   6  25        3.32        4.85      6.82 o 
   0   6  25       20.95       12.44      9.77 o 
   1   6  25       75.08       81.62     10.66 o 
  -5   7  25       21.77        6.22     11.55 o 
  -4   7  25        2.58        7.99      5.71 o 
  -3   7  25       54.93       63.97     11.73 o 
  -2   7  25        3.78        8.42     13.77 o 
  -1   7  25       39.78       39.09      7.54 o 
   0   7  25      102.53       99.49     13.32 o 
  -7   0  26       98.55      111.93     13.32 o 
  -6   0  26        0.69        0.04      8.44 o 
  -5   0  26      187.57      181.05     10.87 o 
  -4   0  26       41.72       43.32     11.99 o 
  -3   0  26      418.11      450.52     56.41 o 
  -2   0  26       22.52       18.06      6.57 o 
  -1   0  26      166.88      165.13     10.62 o 
   0   0  26      162.42      202.76     30.65 o 
   1   0  26       40.57       56.53     14.21 o 
   2   0  26      220.93      244.89     12.59 o 
   3   0  26       85.82       79.95     11.55 o 
  -7   1  26      121.73      130.62      8.12 o 
  -6   1  26       43.55       33.92      7.08 o 
  -5   1  26        4.01       -6.96      6.96 o 
  -4   1  26       55.69       52.28      6.67 o 
  -3   1  26        2.17        2.66      7.33 o 
  -2   1  26       40.13       41.81      5.04 o 
  -1   1  26      127.30      154.97      7.55 o 
   0   1  26        8.46       18.88      4.58 o 
   1   1  26       41.79       46.26      5.10 o 
   2   1  26       33.48       35.21      4.99 o 
   3   1  26       17.43       19.25      6.57 o 
  -7   2  26        4.43        5.35      5.59 o 
  -6   2  26        8.18        3.19      5.59 o 
  -5   2  26       43.62       60.40      6.34 o 
  -4   2  26       30.22       34.13      5.88 o 
  -3   2  26       91.39       94.10      8.39 o 
  -2   2  26        5.44        7.84      4.83 o 
  -1   2  26        3.60        1.73      6.19 o 
   0   2  26        1.55        7.00      5.08 o 
   1   2  26       39.66       41.66      6.93 o 
   2   2  26       52.88       74.84     12.62 o 
  -7   3  26       47.97       69.06      9.09 o 
  -6   3  26        7.15       -0.23      7.20 o 
  -5   3  26       50.17       48.75      8.73 o 
  -4   3  26       75.48       75.48     11.10 o 
  -3   3  26       11.43       15.10      6.40 o 
  -2   3  26        3.74        2.84      6.19 o 
  -1   3  26       77.75       81.40     10.22 o 
   0   3  26        0.18        7.99      9.77 o 
   1   3  26       53.67       67.47      6.54 o 
   2   3  26       88.18       77.77      8.79 o 
  -6   4  26       70.06       83.55      7.60 o 
  -5   4  26        3.89        4.65      5.35 o 
  -4   4  26        7.65       15.18      5.52 o 
  -3   4  26       75.98       74.24      7.00 o 
  -2   4  26       37.91       53.28     10.22 o 
  -1   4  26       38.55       46.40      7.68 o 
   0   4  26       41.86       46.44      8.88 o 
   1   4  26        0.01        3.26     15.55 o 
  -5   5  26        0.42        2.20      5.28 o 
  -4   5  26       19.06       25.45      6.11 o 
  -3   5  26       23.81       13.89      5.88 o 
  -2   5  26      271.22      262.17     20.88 o 
  -1   5  26       29.27       48.92     14.66 o 
   0   5  26       41.75       47.51      9.77 o 
   1   5  26        0.09        2.66      8.88 o 
  -4   6  26       44.94       49.76      8.17 o 
  -3   6  26        1.92       -0.42      5.41 o 
  -2   6  26        1.59        0.89      6.82 o 
  -1   6  26        0.21       -7.11      8.88 o 
  -6   1  27       14.98        9.38      5.75 o 
  -5   1  27        0.06       -5.19      5.19 o 
  -4   1  27       68.84       71.99      5.93 o 
  -3   1  27       81.17       69.08      6.01 o 
  -2   1  27        2.80        3.62      6.80 o 
  -1   1  27      301.68      324.99     10.56 o 
   0   1  27       74.46       79.65      6.02 o 
   1   1  27        6.02       12.96      4.87 o 
  -6   2  27       44.63       64.85     12.44 o 
  -5   2  27       83.67       97.89      9.60 o 
  -4   2  27        2.86        1.60      6.19 o 
  -3   2  27        8.33        6.62     15.10 o 
  -2   2  27      138.22      159.44     15.10 o 
  -1   2  27        7.09        2.13      5.59 o 
   0   2  27        8.14       11.73      7.91 o 
   1   2  27      407.29      427.28     22.21 o 
  -5   3  27       42.59       48.17      8.46 o 
  -4   3  27        2.30       -1.24      7.99 o 
  -3   3  27        3.58        6.14      6.82 o 
  -2   3  27        9.88        9.14      6.40 o 
  -1   3  27        2.36       10.50      6.82 o 
   0   3  27        2.15        7.74      6.40 o 
  -4   4  27        5.82        7.13      5.59 o 
  -3   4  27       16.34       19.73      5.71 o 
  -2   4  27       56.53       57.04      8.09 o 
  -1   4  27       11.35        8.88      6.82 o 
  -4   0  28       51.44       48.86     11.55 o 
  -3   0  28       12.91       14.60      7.20 o 
  -2   0  28      227.21      283.75     20.43 o 
  -1   0  28       48.37       56.85     10.66 o 
  -4   1  28       43.33       39.92      7.20 o 
  -3   1  28        6.27       -5.94      5.94 o 
  -2   1  28       49.62       49.80     15.55 o 
  -1   1  28        7.52        8.88      6.28 o 
  -2   2  28       72.34       63.96     11.55 o 
                                                 
