# Supplementary material for: 4-Ferrocenyl-1-methyl-3-benzoyl­spiro­[pyrrolidine-2,11′-indeno­[1,2-b]quinoxaline]
Source: Acta Crystallogr Sect E Struct Rep Online. 2012 Nov 30;68(Pt 12):m1576–7. doi: 10.1107/S1600536812048349 (PMC3588807; doi:10.1107/S1600536812048349)
Supplement: Supplementary file 3 [file e-68-m1576-Isup3.mol]

  ACD/Labs11161218142D

 43 48  0  0  1  0  0  0  0  0  5 V2000
   16.2762  -19.3996    0.0000 C   0  0  0  0  0  0  0  0  0  0  0  0
   17.4148  -18.7123    0.0000 C   0  0  0  0  0  0  0  0  0  0  0  0
   16.7052  -20.1930    0.0000 C   0  0  0  0  0  0  0  0  0  0  0  0
   18.5283  -19.3780    0.0000 C   0  0  0  0  0  0  0  0  0  0  0  0
   18.0972  -20.1942    0.0000 C   0  0  0  0  0  0  0  0  0  0  0  0
   17.4043  -19.5754    0.0000     0  0  0  0  0  0  0  0  0  0  0  0
   18.1185  -13.4666    0.0000 C   0  0  0  0  0  0  0  0  0  0  0  0
   16.2975  -14.2612    0.0000 C   0  0  0  0  0  0  0  0  0  0  0  0
   17.4361  -14.9486    0.0000 C   0  0  0  0  0  0  0  0  0  0  0  0
   16.7264  -13.4678    0.0000 C   0  0  0  0  0  0  0  0  0  0  0  0
   18.5496  -14.2828    0.0000 C   0  0  0  0  0  0  0  0  0  0  0  0
   17.4256  -14.0854    0.0000     0  0  0  0  0  0  0  0  0  0  0  0
   17.4183  -16.7452    0.0000 Fe  0  0  0  0  0  0  0  0  0  0  0  0
   20.6499  -12.6464    0.0000 C   0  0  0  0  0  0  0  0  0  0  0  0
   22.1007  -12.9730    0.0000 O   0  0  0  0  0  0  0  0  0  0  0  0
   19.7295  -11.5100    0.0000 C   0  0  0  0  0  0  0  0  0  0  0  0
   18.3638  -12.2539    0.0000 C   0  0  0  0  0  0  0  0  0  0  0  0
   17.3567  -11.1251    0.0000 C   0  0  0  0  0  0  0  0  0  0  0  0
   18.2726   -9.8999    0.0000 N   0  0  0  0  0  0  0  0  0  0  0  0
   19.7295  -10.0181    0.0000 C   0  0  0  0  0  0  0  0  0  0  0  0
   20.0190   -8.5358    0.0000 C   0  0  0  0  0  0  0  0  0  0  0  0
   21.2614  -10.0637    0.0000 C   0  0  0  0  0  0  0  0  0  0  0  0
   21.3477   -7.8441    0.0000 C   0  0  0  0  0  0  0  0  0  0  0  0
   22.2823   -8.9532    0.0000 C   0  0  0  0  0  0  0  0  0  0  0  0
   21.4126   -6.3872    0.0000 N   0  0  0  0  0  0  0  0  0  0  0  0
   18.8765   -7.6651    0.0000 N   0  0  0  0  0  0  0  0  0  0  0  0
   20.1767   -5.5708    0.0000 C   0  0  0  0  0  0  0  0  0  0  0  0
   18.8709   -6.2391    0.0000 C   0  0  0  0  0  0  0  0  0  0  0  0
   20.4496  -14.1135    0.0000 C   0  0  0  0  0  0  0  0  0  0  0  0
   21.7295  -14.8802    0.0000 C   0  0  0  0  0  0  0  0  0  0  0  0
   19.1438  -14.7651    0.0000 C   0  0  0  0  0  0  0  0  0  0  0  0
   21.7153  -16.3422    0.0000 C   0  0  0  0  0  0  0  0  0  0  0  0
   19.1428  -16.2535    0.0000 C   0  0  0  0  0  0  0  0  0  0  0  0
   20.3933  -17.0172    0.0000 C   0  0  0  0  0  0  0  0  0  0  0  0
   17.2467   -8.8340    0.0000 C   0  0  0  0  0  0  0  0  0  0  0  0
   23.7543   -9.2821    0.0000 C   0  0  0  0  0  0  0  0  0  0  0  0
   24.2055  -10.7216    0.0000 C   0  0  0  0  0  0  0  0  0  0  0  0
   21.7126  -11.5030    0.0000 C   0  0  0  0  0  0  0  0  0  0  0  0
   23.1846  -11.8319    0.0000 C   0  0  0  0  0  0  0  0  0  0  0  0
   17.6393   -5.4424    0.0000 C   0  0  0  0  0  0  0  0  0  0  0  0
   17.7135   -3.9774    0.0000 C   0  0  0  0  0  0  0  0  0  0  0  0
   20.2508   -4.1059    0.0000 C   0  0  0  0  0  0  0  0  0  0  0  0
   19.0193   -3.3092    0.0000 C   0  0  0  0  0  0  0  0  0  0  0  0
  1  2  1  0  0  0  0
  1  3  1  1  0  0  0
  4  2  1  0  0  0  0
  3  5  1  1  0  0  0
  4  5  1  1  0  0  0
  8  9  1  1  0  0  0
 10  8  1  0  0  0  0
 11  9  1  1  0  0  0
  7 10  1  0  0  0  0
  7 11  1  0  0  0  0
 12 13  1  0  0  0  0
  6 13  1  0  0  0  0
 14 15  2  0  0  0  0
 14 16  1  0  0  0  0
 16 17  1  0  0  0  0
 17 18  1  0  0  0  0
 18 19  1  0  0  0  0
 19 20  1  0  0  0  0
 20 16  1  0  0  0  0
 20 21  1  0  0  0  0
 20 22  1  0  0  0  0
 21 23  1  0  0  0  0
 23 24  1  0  0  0  0
 23 25  2  0  0  0  0
 21 26  2  0  0  0  0
 25 27  1  0  0  0  0
 26 28  1  0  0  0  0
 30 29  1  0  0  0  0
 31 29  2  0  0  0  0
 32 30  2  0  0  0  0
 33 31  1  0  0  0  0
 34 32  1  0  0  0  0
 34 33  2  0  0  0  0
 14 29  1  0  0  0  0
 19 35  1  0  0  0  0
  7 17  1  0  0  0  0
 36 24  1  0  0  0  0
 22 24  2  0  0  0  0
 37 36  2  0  0  0  0
 38 22  1  0  0  0  0
 39 37  1  0  0  0  0
 39 38  2  0  0  0  0
 40 28  1  0  0  0  0
 27 28  2  0  0  0  0
 41 40  2  0  0  0  0
 42 27  1  0  0  0  0
 43 41  1  0  0  0  0
 43 42  2  0  0  0  0
M  ZZF  2   1   6   2  12
M  ZZG  2   1   1   2   1
M  ZZH   1  5   1   2   4   5   3
M  ZZH   2  5   8   9  11   7  10
M  END
